# Supplementary material for: 2-Sulfanyl­idene-1,2-dihydro­pyridine-3-carbohydrazide
Source: Acta Crystallogr Sect E Struct Rep Online. 2010 Sep 8;66(Pt 10):o2516. doi: 10.1107/S160053681003521X (PMC2983366; doi:10.1107/S160053681003521X)
Supplement: Supplementary file 1 [file e-66-o2516-sup1.cif]

##############################################################################
###                                                                        ###
###        Electronic paper (Acta Crystallographica Section E)             ###
###                                                                        ###
##############################################################################
#                                                                            #
# This CIF contains the data in a paper accepted for publication in Acta     #
# Crystallographica Section E. It conforms to the requirements of Notes      #
# for Authors for Section E, and has been peer reviewed under the auspices   #
# of the IUCr Commission on Journals.                                        #
#                                                                            #
# Full details of the Crystallographic Information File format               #
# are given in the paper "The Crystallographic Information File (CIF):       #
# a New Standard Archive File for Crystallography" by S. R. Hall, F. H.      #
# Allen and I. D. Brown [Acta Cryst. (1991), A47, 655-685].                  #
#                                                                            #
# The current version of the core CIF dictionary is obtainable from          #
# ftp://ftp.iucr.org/pub/cif_core.dic. The current version number is 2.4.    #
#                                                                            #
# Software is freely available for graphical display of the structure(s) in  #
# this CIF.  For information consult the CIF home page http://www.iucr.org/  #
# cif/home.html                                                              #
#                                                                            #
# This file may be used for bona fide research purposes within the           #
# scientific community so long as proper attribution is given to the journal # 
# article from which it was obtained.                                        #
#                                                                            #
##############################################################################
                                             
data_global
_audit_creation_method     SHELXL-97
_journal_date_recd_electronic     2010-08-24
_journal_date_accepted     2010-09-01
_journal_name_full     'Acta Crystallographica, Section E'
_journal_year     2010
_journal_volume     66
_journal_issue     10
_journal_page_first     o2516
_journal_page_last     o2516
_journal_paper_category     QO
_journal_coeditor_code     BT5335
_publ_contact_author
;
     Dr. Seik Weng Ng
     Department of Chemistry
     University of Malaya
     50603 Kuala Lumpur
     Malaysia
;
_publ_contact_author_email     seikweng@um.edu.my
_publ_contact_author_fax     '03 7967 4193'
_publ_contact_author_phone     '03 7967 6778'
_publ_section_title
;
2-Sulfanylidene-1,2-dihydropyridine-3-carbohydrazide
;
loop_
    _publ_author_name
    _publ_author_address
    'Mansor, Shahirah'
;
     Department of Chemistry
     University of Malaya
     50603 Kuala Lumpur
     Malaysia
;
    'Yehye, Wagee A.'
;
     Department of Chemistry
     University of Malaya
     50603 Kuala Lumpur
     Malaysia
;
    'Ariffin, Azhar'
;
     Department of Chemistry
     University of Malaya
     50603 Kuala Lumpur
     Malaysia
;
    'Ng, Seik Weng'
;
     Department of Chemistry
     University of Malaya
     50603 Kuala Lumpur
     Malaysia
;
_publ_section_synopsis     .
data_I
_audit_creation_method     SHELXL-97
_chemical_name_systematic
;
2-Sulfanylidene-1,2-dihydropyridine-3-carbohydrazide
;
_chemical_name_common     ?
_chemical_formula_moiety     'C6 H7 N3 O S'
_chemical_formula_sum     'C6 H7 N3 O S'
_chemical_formula_iupac     'C6 H7 N3 O S'
_chemical_formula_weight     169.21
_chemical_melting_point     ?
_symmetry_cell_setting     triclinic
_symmetry_space_group_name_H-M     'P -1'
_symmetry_space_group_name_Hall     '-P 1'
loop_
    _symmetry_equiv_pos_as_xyz
    'x, y, z'
    '-x, -y, -z'
_cell_length_a     7.1952(2)
_cell_length_b     7.4279(2)
_cell_length_c     7.7492(2)
_cell_angle_alpha     88.205(2)
_cell_angle_beta     64.201(2)
_cell_angle_gamma     72.072(2)
_cell_volume     352.216(16)
_cell_formula_units_Z     2
_cell_measurement_reflns_used     1745
_cell_measurement_theta_min     2.9
_cell_measurement_theta_max     28.3
_cell_measurement_temperature     123(2)
_exptl_crystal_description     Plate
_exptl_crystal_colour     Orange
_exptl_crystal_size_max     0.35
_exptl_crystal_size_mid     0.05
_exptl_crystal_size_min     0.01
_exptl_crystal_density_diffrn     1.595
_exptl_crystal_density_meas     ?
_exptl_crystal_density_method     'not measured'
_exptl_crystal_F_000     176
_exptl_absorpt_coefficient_mu     0.396
_exptl_absorpt_correction_type     multi-scan
_exptl_absorpt_process_details     '(SADABS; Sheldrick, 1996)'
_exptl_absorpt_correction_T_min     0.8740
_exptl_absorpt_correction_T_max     0.9961
_diffrn_ambient_temperature     123(2)
_diffrn_radiation_type     MoK\a
_diffrn_radiation_wavelength     0.71073
_diffrn_radiation_source     'fine-focus sealed tube'
_diffrn_radiation_monochromator     graphite
_diffrn_measurement_device_type     'Bruker SMART APEX'
_diffrn_measurement_method     '\w scans'
_diffrn_detector_area_resol_mean     ?
_diffrn_reflns_number     3311
_diffrn_reflns_av_R_equivalents     0.0147
_diffrn_reflns_av_sigmaI/netI     0.0230
_diffrn_reflns_theta_min     2.90
_diffrn_reflns_theta_max     27.50
_diffrn_reflns_theta_full     27.50
_diffrn_measured_fraction_theta_max     0.997
_diffrn_measured_fraction_theta_full     0.997
_diffrn_reflns_limit_h_min     -9
_diffrn_reflns_limit_h_max     9
_diffrn_reflns_limit_k_min     -9
_diffrn_reflns_limit_k_max     9
_diffrn_reflns_limit_l_min     -10
_diffrn_reflns_limit_l_max     10
_diffrn_standards_number     0
_diffrn_standards_interval_count     0
_diffrn_standards_interval_time     0
_diffrn_standards_decay_%     0
_reflns_number_total     1619
_reflns_number_gt     1391
_reflns_threshold_expression     I>2\s(I)
_refine_ls_structure_factor_coef     Fsqd
_refine_ls_matrix_type     full
_refine_ls_R_factor_all     0.0434
_refine_ls_R_factor_gt     0.0344
_refine_ls_wR_factor_gt     0.0850
_refine_ls_wR_factor_ref     0.0903
_refine_ls_goodness_of_fit_ref     1.077
_refine_ls_restrained_S_all     1.075
_refine_ls_number_reflns     1619
_refine_ls_number_parameters     128
_refine_ls_number_restraints     7
_refine_ls_hydrogen_treatment     refall
_refine_ls_weighting_scheme     calc
_refine_ls_weighting_details
         'calc w=1/[\s^2^(Fo^2^)+(0.0372P)^2^+0.3308P] where P=(Fo^2^+2Fc^2^)/3'
_atom_sites_solution_hydrogens     geom
_atom_sites_solution_primary     direct
_atom_sites_solution_secondary     difmap
_refine_ls_shift/su_max     0.001
_refine_ls_shift/su_mean     0.001
_refine_diff_density_max     0.673
_refine_diff_density_min     -0.193
_refine_ls_extinction_method     none
_refine_ls_extinction_coef     ?
loop_
    _atom_type_symbol
    _atom_type_description
    _atom_type_scat_dispersion_real
    _atom_type_scat_dispersion_imag
    _atom_type_scat_source
    'C' 'C' 0.0033 0.0016
                         'International Tables Vol C Tables 4.2.6.8 and 6.1.1.4'
    'H' 'H' 0.0000 0.0000
                         'International Tables Vol C Tables 4.2.6.8 and 6.1.1.4'
    'N' 'N' 0.0061 0.0033
                         'International Tables Vol C Tables 4.2.6.8 and 6.1.1.4'
    'O' 'O' 0.0106 0.0060
                         'International Tables Vol C Tables 4.2.6.8 and 6.1.1.4'
    'S' 'S' 0.1246 0.1234
                         'International Tables Vol C Tables 4.2.6.8 and 6.1.1.4'
_computing_data_collection     'APEX2 (Bruker, 2008)'
_computing_cell_refinement     'SAINT (Bruker, 2008)'
_computing_data_reduction     'SAINT (Bruker, 2008)'
_computing_structure_solution     'SHELXS97 (Sheldrick, 2008)'
_computing_structure_refinement     'SHELXL97 (Sheldrick, 2008)'
_computing_molecular_graphics     'X-SEED (Barbour, 2001)'
_computing_publication_material     'publCIF (Westrip, 2010)'
loop_
    _atom_site_type_symbol
    _atom_site_label
    _atom_site_fract_x
    _atom_site_fract_y
    _atom_site_fract_z
    _atom_site_U_iso_or_equiv
    _atom_site_adp_type
    _atom_site_calc_flag
    _atom_site_refinement_flags
    _atom_site_occupancy
    _atom_site_disorder_assembly
    _atom_site_disorder_group
    S S1 0.58477(8) 0.32161(7) 0.76922(7) 0.02102(15) Uani d . 1 . .
    O O1 0.7744(2) 0.81569(18) 0.44198(19) 0.0210(3) Uani d . 1 . .
    N N1 0.8505(3) 0.1589(2) 0.4153(2) 0.0165(3) Uani d D 1 . .
    N N2 0.5443(3) 0.7318(2) 0.7129(2) 0.0191(3) Uani d D 1 . .
    N N3 0.4375(3) 0.9211(2) 0.8063(2) 0.0218(4) Uani d D 1 . .
    C C1 1.0002(3) 0.1308(3) 0.2289(3) 0.0182(4) Uani d D 1 . .
    C C2 1.0636(3) 0.2790(3) 0.1432(3) 0.0199(4) Uani d D 1 . .
    C C3 0.9635(3) 0.4575(3) 0.2526(3) 0.0181(4) Uani d D 1 . .
    C C4 0.8069(3) 0.4870(2) 0.4421(3) 0.0147(4) Uani d . 1 . .
    C C5 0.7505(3) 0.3285(2) 0.5345(3) 0.0148(4) Uani d . 1 . .
    C C6 0.7070(3) 0.6906(2) 0.5353(3) 0.0160(4) Uani d . 1 . .
    H H1 0.805(4) 0.064(3) 0.466(3) 0.036(7) Uiso d D 1 . .
    H H2 0.505(4) 0.638(3) 0.776(3) 0.039(7) Uiso d D 1 . .
    H H3 0.404(4) 0.991(3) 0.724(3) 0.036(7) Uiso d D 1 . .
    H H4 0.533(3) 0.956(4) 0.827(4) 0.032(7) Uiso d D 1 . .
    H H1A 1.059(3) 0.0051(17) 0.165(3) 0.020(5) Uiso d D 1 . .
    H H2A 1.171(3) 0.260(3) 0.0141(17) 0.027(6) Uiso d D 1 . .
    H H3A 1.002(4) 0.565(2) 0.199(3) 0.021(6) Uiso d D 1 . .
loop_
    _atom_site_aniso_label
    _atom_site_aniso_U_11
    _atom_site_aniso_U_22
    _atom_site_aniso_U_33
    _atom_site_aniso_U_12
    _atom_site_aniso_U_13
    _atom_site_aniso_U_23
    S1 0.0251(3) 0.0148(2) 0.0172(2) -0.00847(18) -0.00306(19) 0.00297(16)
    O1 0.0259(7) 0.0123(6) 0.0214(7) -0.0081(5) -0.0063(6) 0.0033(5)
    N1 0.0190(8) 0.0107(7) 0.0189(8) -0.0055(6) -0.0072(6) 0.0025(6)
    N2 0.0210(8) 0.0102(7) 0.0194(8) -0.0041(6) -0.0039(7) -0.0003(6)
    N3 0.0250(9) 0.0114(7) 0.0216(8) -0.0023(6) -0.0061(7) -0.0017(6)
    C1 0.0199(9) 0.0125(8) 0.0192(9) -0.0020(7) -0.0080(8) -0.0016(7)
    C2 0.0196(9) 0.0176(9) 0.0161(9) -0.0041(7) -0.0036(7) 0.0011(7)
    C3 0.0208(9) 0.0138(8) 0.0200(9) -0.0065(7) -0.0090(8) 0.0047(7)
    C4 0.0155(8) 0.0110(8) 0.0171(8) -0.0034(7) -0.0075(7) 0.0016(6)
    C5 0.0143(8) 0.0137(8) 0.0160(8) -0.0041(7) -0.0067(7) 0.0016(7)
    C6 0.0163(8) 0.0125(8) 0.0199(9) -0.0041(7) -0.0091(7) 0.0023(7)
loop_
    _geom_bond_atom_site_label_1
    _geom_bond_atom_site_label_2
    _geom_bond_site_symmetry_2
    _geom_bond_distance
    _geom_bond_publ_flag
    S1 C5 . 1.696(2) yes
    O1 C6 . 1.246(2) yes
    N1 C1 . 1.348(2) yes
    N1 C5 . 1.376(2) yes
    N1 H1 . 0.880(10)
                    ?
    N2 C6 . 1.327(2) ?
    N2 N3 . 1.416(2) ?
    N2 H2 . 0.890(10)
                    ?
    N3 H3 . 0.880(10)
                    ?
    N3 H4 . 0.880(10)
                    ?
    C1 C2 . 1.365(3) yes
    C1 H1A . 0.950(10)
                     ?
    C2 C3 . 1.395(3) yes
    C2 H2A . 0.940(10)
                     ?
    C3 C4 . 1.380(3) yes
    C3 H3A . 0.950(10)
                     ?
    C4 C5 . 1.433(2) yes
    C4 C6 . 1.507(2) ?
loop_
    _geom_angle_atom_site_label_1
    _geom_angle_atom_site_label_2
    _geom_angle_atom_site_label_3
    _geom_angle_site_symmetry_1
    _geom_angle_site_symmetry_3
    _geom_angle
    _geom_angle_publ_flag
    C1 N1 C5 . . 125.85(15) ?
    C1 N1 H1 . . 118.5(17) ?
    C5 N1 H1 . . 115.6(17) ?
    C6 N2 N3 . . 121.63(15) ?
    C6 N2 H2 . . 119.0(17) ?
    N3 N2 H2 . . 119.3(17) ?
    N2 N3 H3 . . 106.3(17) ?
    N2 N3 H4 . . 107.0(17) ?
    H3 N3 H4 . . 109(2) ?
    N1 C1 C2 . . 119.76(16) ?
    N1 C1 H1A . . 116.8(14) ?
    C2 C1 H1A . . 123.4(14) ?
    C1 C2 C3 . . 117.83(17) ?
    C1 C2 H2A . . 120.5(14) ?
    C3 C2 H2A . . 121.7(14) ?
    C4 C3 C2 . . 122.34(17) ?
    C4 C3 H3A . . 116.8(14) ?
    C2 C3 H3A . . 120.9(14) ?
    C3 C4 C5 . . 119.45(16) ?
    C3 C4 C6 . . 115.35(15) ?
    C5 C4 C6 . . 125.20(16) ?
    N1 C5 C4 . . 114.58(15) ?
    N1 C5 S1 . . 116.57(13) ?
    C4 C5 S1 . . 128.82(14) ?
    O1 C6 N2 . . 121.97(16) ?
    O1 C6 C4 . . 119.33(16) ?
    N2 C6 C4 . . 118.66(15) ?
loop_
    _geom_torsion_atom_site_label_1
    _geom_torsion_atom_site_label_2
    _geom_torsion_atom_site_label_3
    _geom_torsion_atom_site_label_4
    _geom_torsion_site_symmetry_1
    _geom_torsion_site_symmetry_2
    _geom_torsion_site_symmetry_3
    _geom_torsion_site_symmetry_4
    _geom_torsion
    _geom_torsion_publ_flag
    C5 N1 C1 C2 . . . . -0.3(3) ?
    N1 C1 C2 C3 . . . . -2.1(3) ?
    C1 C2 C3 C4 . . . . 0.7(3) ?
    C2 C3 C4 C5 . . . . 3.0(3) ?
    C2 C3 C4 C6 . . . . -176.77(17) ?
    C1 N1 C5 C4 . . . . 3.8(3) ?
    C1 N1 C5 S1 . . . . -174.60(15) ?
    C3 C4 C5 N1 . . . . -4.9(3) ?
    C6 C4 C5 N1 . . . . 174.76(16) ?
    C3 C4 C5 S1 . . . . 173.23(15) ?
    C6 C4 C5 S1 . . . . -7.1(3) ?
    N3 N2 C6 O1 . . . . 0.2(3) ?
    N3 N2 C6 C4 . . . . -177.57(17) ?
    C3 C4 C6 O1 . . . . -2.5(3) ?
    C5 C4 C6 O1 . . . . 177.77(17) ?
    C3 C4 C6 N2 . . . . 175.28(17) ?
    C5 C4 C6 N2 . . . . -4.4(3) ?
loop_
    _geom_hbond_atom_site_label_D
    _geom_hbond_atom_site_label_H
    _geom_hbond_atom_site_label_A
    _geom_hbond_site_symmetry_A
    _geom_hbond_distance_DH
    _geom_hbond_distance_HA
    _geom_hbond_distance_DA
    _geom_hbond_angle_DHA
    _geom_hbond_publ_flag
    N1 H1 O1 1_545 0.880(10)
                           1.95(2) 2.751(2) 152(2) yes
    N2 H2 S1 . 0.890(10)
                       2.24(2) 3.007(2) 145(2) yes
    N3 H3 O1 2_676 0.88(2) 2.36(3) 3.214(2) 166(3) yes
    N3 H4 S1 1_565 0.88(3) 2.85(3) 3.4173(18) 124(2) yes
    C2 H2A N3 1_644 0.940(10)
                            2.69(2) 3.323(4) 125(2) yes
