# Supplementary material for: 2-Sulfanyl­idene-1,2-dihydro­pyridine-3-carbohydrazide
Source: Acta Crystallogr Sect E Struct Rep Online. 2010 Sep 8;66(Pt 10):o2516. doi: 10.1107/S160053681003521X (PMC2983366; doi:10.1107/S160053681003521X)
Supplement: Supplementary file 2 [file e-66-o2516-Isup2.hkl]

# 
# h,k,l, Fc-squared, Fo-squared, sigma(Fo-squared) and status flag 
# 
data_I
_shelx_title '  P-1' 
_shelx_refln_list_code          4 
_shelx_F_calc_maximum       96.19 
_exptl_crystal_F_000       176.00 
_reflns_d_resolution_high  0.7696 
 
loop_ 
 _symmetry_equiv_pos_as_xyz 
 'x, y, z' 
 '-x, -y, -z' 
 
_cell_length_a     7.1952 
_cell_length_b     7.4279 
_cell_length_c     7.7492 
_cell_angle_alpha  88.205 
_cell_angle_beta   64.201 
_cell_angle_gamma  72.072 
 
_shelx_F_squared_multiplier     1.000 
 
loop_ 
 _refln_index_h 
 _refln_index_k 
 _refln_index_l 
 _refln_F_squared_calc 
 _refln_F_squared_meas 
 _refln_F_squared_sigma 
 _refln_observed_status 
   1   0   0       60.72       61.18      0.99 o 
   2   0   0      236.51      235.62      1.62 o 
   3   0   0       67.19       65.79      0.96 o 
   4   0   0       81.14       98.97      1.24 o 
   5   0   0      291.07      292.26      3.71 o 
   6   0   0      106.00      101.52      2.60 o 
   7   0   0       82.02       79.91      4.02 o 
  -7   1   0       52.10       50.78      2.63 o 
  -6   1   0       10.41       13.05      2.60 o 
  -5   1   0        0.05       -0.93      1.18 o 
  -4   1   0      166.93      161.67      1.53 o 
  -3   1   0      408.74      381.72      2.39 o 
  -2   1   0      211.78      205.63      1.76 o 
  -1   1   0       19.92       19.27      0.61 o 
   0   1   0      122.05      133.12      0.90 o 
   1   1   0        4.48        6.16      0.30 o 
   2   1   0       91.70      112.57      1.15 o 
   3   1   0      150.87      162.71      1.68 o 
   4   1   0      247.54      249.85      2.87 o 
   5   1   0       37.49       40.35      1.41 o 
   6   1   0       18.51       23.82      1.56 o 
   7   1   0       26.81       27.59      1.82 o 
   8   1   0      118.68      123.41      3.29 o 
  -7   2   0       82.33       79.26      3.10 o 
  -6   2   0      227.38      218.43      3.94 o 
  -5   2   0       61.36       56.93      2.81 o 
  -4   2   0       32.15       32.39      1.78 o 
  -3   2   0        1.19        0.05      0.47 o 
  -2   2   0       51.17       42.83      0.98 o 
  -1   2   0      555.42      550.69      4.34 o 
   0   2   0     1097.21     1106.27     10.74 o 
   1   2   0       83.94       60.86      1.09 o 
   2   2   0      259.78      261.66      1.59 o 
   3   2   0       28.35       34.32      0.97 o 
   4   2   0       56.87       53.66      1.05 o 
   5   2   0       88.66       83.54      1.60 o 
   6   2   0        1.96        1.15      1.06 o 
   7   2   0        6.80        7.94      1.16 o 
   8   2   0        1.51        1.68      1.23 o 
  -6   3   0      134.37      125.35      3.36 o 
  -5   3   0       80.55       83.58      2.67 o 
  -4   3   0       14.43       14.57      1.47 o 
  -3   3   0        0.52       -0.66      0.54 o 
  -2   3   0       47.65       46.14      2.77 o 
  -1   3   0     2154.56     2273.51     15.15 o 
   0   3   0       77.27       56.05      1.15 o 
   1   3   0      565.12      571.67      8.04 o 
   2   3   0      243.81      243.33      2.54 o 
   3   3   0      314.93      389.15      4.12 o 
   4   3   0       86.99       80.45      1.11 o 
   5   3   0       55.73       46.63      2.39 o 
   6   3   0      357.18      351.42      2.86 o 
   7   3   0      185.20      181.89      4.73 o 
   8   3   0       19.96       22.33      2.73 o 
  -6   4   0        2.59        4.11      1.95 o 
  -5   4   0       84.64       82.65      3.38 o 
  -4   4   0      236.08      224.05      4.27 o 
  -3   4   0       54.19       46.13      2.06 o 
  -2   4   0      284.89      284.33      2.60 o 
  -1   4   0       74.91       73.11      1.39 o 
   0   4   0        0.01       -0.31      0.51 o 
   1   4   0      130.49      122.48      1.42 o 
   2   4   0      439.49      443.94      3.97 o 
   3   4   0        1.53        0.00      0.72 o 
   4   4   0      405.74      402.75      7.25 o 
   5   4   0       47.59       49.10      1.85 o 
   6   4   0       10.71        8.35      1.33 o 
   7   4   0      359.68      350.06      5.04 o 
   8   4   0       30.70       34.15      2.91 o 
  -5   5   0       12.17       12.84      3.46 o 
  -4   5   0       31.50       30.47      2.04 o 
  -3   5   0       27.35       28.45      1.78 o 
  -2   5   0      164.56      159.50      1.88 o 
  -1   5   0      250.72      253.20      2.55 o 
   0   5   0      655.23      647.94      4.30 o 
   1   5   0       33.39       39.28      0.86 o 
   2   5   0       51.92       52.64      1.66 o 
   3   5   0      239.73      238.72      3.04 o 
   4   5   0      102.83      102.94      2.74 o 
   5   5   0       60.12       61.19      1.99 o 
   6   5   0      173.06      173.11      3.09 o 
   7   5   0       16.76       20.59      2.35 o 
   8   5   0       10.79       13.49      1.75 o 
  -4   6   0       31.26       32.08      2.33 o 
  -3   6   0        0.58       -1.19      2.02 o 
  -2   6   0       71.70       60.16      1.85 o 
  -1   6   0        9.74        9.95      1.20 o 
   0   6   0      354.94      357.56      3.03 o 
   1   6   0       39.16       38.48      2.38 o 
   2   6   0      152.98      146.50      4.20 o 
   3   6   0       11.64       12.95      1.31 o 
   4   6   0       23.31       24.58      2.14 o 
   5   6   0      105.31       92.42      2.33 o 
   6   6   0      164.20      156.85      3.05 o 
   7   6   0       53.82       54.17      2.32 o 
  -3   7   0       43.25       50.62      3.33 o 
  -2   7   0       77.22       78.36      2.11 o 
  -1   7   0        0.05       -1.76      1.73 o 
   0   7   0       20.28       23.55      2.25 o 
   1   7   0      171.04      181.00      4.25 o 
   2   7   0        0.56       -1.65      1.10 o 
   3   7   0      468.44      457.98      7.98 o 
   4   7   0       99.11       93.41      2.43 o 
   5   7   0        4.07        3.20      1.24 o 
   6   7   0       22.19       21.08      1.66 o 
   7   7   0        3.55        2.82      1.43 o 
  -2   8   0        3.56        2.82      2.35 o 
  -1   8   0      191.29      199.42      5.10 o 
   0   8   0      147.92      157.81      4.54 o 
   1   8   0        7.85        6.80      1.99 o 
   2   8   0       69.88       76.74      3.29 o 
   3   8   0       65.33       71.06      2.38 o 
   4   8   0       27.91       29.30      1.79 o 
   5   8   0      293.79      278.50      4.19 o 
   6   8   0       88.10       89.22      3.14 o 
   0   9   0        1.67        2.70      2.23 o 
   1   9   0        3.95        1.07      2.09 o 
   2   9   0      152.04      153.34      4.64 o 
   3   9   0        6.53        1.28      1.94 o 
   4   9   0       48.64       49.42      2.39 o 
   5   9   0        1.87        1.00      1.91 o 
  -4  -9   1       55.89       56.58      5.79 o 
  -3  -9   1        1.58        5.79      2.10 o 
  -2  -9   1        5.33        5.65      2.16 o 
  -1  -9   1        1.44        0.40      2.04 o 
   0  -9   1      115.24      115.30      4.41 o 
  -6  -8   1       16.71       18.37      1.78 o 
  -5  -8   1        2.07        1.53      1.36 o 
  -4  -8   1       42.79       39.61      2.08 o 
  -3  -8   1      107.23      105.70      2.71 o 
  -2  -8   1        2.23        3.15      1.81 o 
  -1  -8   1       14.55       18.25      2.29 o 
   0  -8   1       89.12      108.50      3.98 o 
   1  -8   1        0.45       -0.41      2.02 o 
   2  -8   1       39.46       43.67      3.25 o 
  -6  -7   1       68.60       66.04      2.48 o 
  -5  -7   1        1.74       -0.67      1.50 o 
  -4  -7   1       27.63       24.85      1.64 o 
  -3  -7   1       19.22       15.68      1.46 o 
  -2  -7   1      191.56      183.81      4.13 o 
  -1  -7   1      432.51      422.63      6.60 o 
   0  -7   1      145.49      146.27      4.01 o 
   1  -7   1      147.80      155.03      4.26 o 
   2  -7   1        3.03        2.56      2.11 o 
   3  -7   1        2.88        3.44      1.63 o 
  -7  -6   1       10.13       11.53      2.32 o 
  -6  -6   1        0.32        1.19      1.21 o 
  -5  -6   1       38.17       41.74      1.87 o 
  -4  -6   1      470.73      439.37      6.15 o 
  -3  -6   1      148.67      138.16      2.71 o 
  -2  -6   1        1.89        0.23      1.36 o 
  -1  -6   1       91.45       86.72      2.98 o 
   0  -6   1      426.46      408.75      4.23 o 
   1  -6   1      408.19      412.59      3.88 o 
   2  -6   1      149.35      151.29      2.36 o 
   3  -6   1       42.94       41.60      1.84 o 
   4  -6   1        4.00        0.08      1.32 o 
  -7  -5   1       34.73       32.36      1.91 o 
  -6  -5   1      134.03      122.02      2.86 o 
  -5  -5   1       20.41       21.68      1.45 o 
  -4  -5   1       31.57       31.02      2.44 o 
  -3  -5   1       61.63       58.94      1.77 o 
  -2  -5   1      205.24      203.59      3.58 o 
  -1  -5   1      563.55      568.13      3.95 o 
   0  -5   1      281.60      272.60      2.61 o 
   1  -5   1       33.03       31.34      1.31 o 
   2  -5   1       18.37       21.08      1.20 o 
   3  -5   1       34.05       38.83      2.00 o 
   4  -5   1        0.76       -1.60      1.46 o 
   5  -5   1       30.71       33.28      2.28 o 
  -7  -4   1        0.03        0.36      2.09 o 
  -6  -4   1       47.32       56.05      3.38 o 
  -5  -4   1      334.60      319.92      3.84 o 
  -4  -4   1       27.24       25.68      0.99 o 
  -3  -4   1       84.93      106.52      4.15 o 
  -2  -4   1       89.66       89.22      1.73 o 
  -1  -4   1       50.93       40.93      1.06 o 
   0  -4   1       70.86       65.19      1.15 o 
   1  -4   1       64.60       51.45      1.27 o 
   2  -4   1        6.01        3.99      1.52 o 
   3  -4   1      133.62      140.43      3.35 o 
   4  -4   1       34.94       36.81      2.29 o 
   5  -4   1       54.81       59.75      2.69 o 
   6  -4   1       87.14       90.23      3.20 o 
  -7  -3   1        0.58        1.84      1.83 o 
  -6  -3   1       17.48       21.54      1.17 o 
  -5  -3   1      655.12      660.57      4.68 o 
  -4  -3   1      192.28      178.82      1.94 o 
  -3  -3   1      155.03      142.79      4.12 o 
  -2  -3   1       19.47       22.20      0.98 o 
  -1  -3   1      699.38      836.05      4.94 o 
   0  -3   1      640.98      656.99      3.95 o 
   1  -3   1       75.57       64.49      1.50 o 
   2  -3   1       77.37       64.77      1.69 o 
   3  -3   1      718.82      720.13      9.21 o 
   4  -3   1       12.05       12.72      2.69 o 
   5  -3   1       27.16       24.72      1.86 o 
   6  -3   1        0.45       -0.70      1.59 o 
   7  -3   1        4.20        4.91      2.00 o 
  -7  -2   1       60.86       59.00      1.86 o 
  -6  -2   1        5.25        3.89      0.86 o 
  -5  -2   1       12.54       13.69      0.87 o 
  -4  -2   1       34.58       30.69      0.98 o 
  -3  -2   1      870.55      891.28      6.42 o 
  -2  -2   1      401.53      389.67      3.26 o 
  -1  -2   1     1237.99     1259.94      8.27 o 
   0  -2   1     1572.83     1577.51      8.37 o 
   1  -2   1      104.74      131.61      1.72 o 
   2  -2   1       69.81       58.30      0.95 o 
   3  -2   1      805.19      796.03     10.13 o 
   4  -2   1       34.28       29.31      1.49 o 
   5  -2   1      123.28      121.74      2.80 o 
   6  -2   1       97.18       92.65      2.82 o 
   7  -2   1      259.99      251.34      4.52 o 
  -7  -1   1        2.76        1.63      1.43 o 
  -6  -1   1      160.77      158.25      3.00 o 
  -5  -1   1       64.00       65.00      1.68 o 
  -4  -1   1      450.71      477.20      3.16 o 
  -3  -1   1      225.77      220.83      1.80 o 
  -2  -1   1      148.51      159.17      1.52 o 
  -1  -1   1       52.77       79.32      0.87 o 
   0  -1   1      428.49      411.03      2.39 o 
   1  -1   1      624.85      665.42      4.79 o 
   2  -1   1      129.07      127.52      1.79 o 
   3  -1   1      217.62      224.06      2.70 o 
   4  -1   1        6.57        7.39      1.05 o 
   5  -1   1       81.92       77.18      5.39 o 
   6  -1   1       35.35       37.90      2.11 o 
   7  -1   1       34.83       35.90      2.19 o 
  -7   0   1       22.70       22.96      2.37 o 
  -6   0   1       14.70       17.10      1.65 o 
  -5   0   1       33.36       34.67      1.32 o 
  -4   0   1      187.34      194.66      2.28 o 
  -3   0   1      743.34      798.23      4.42 o 
  -2   0   1      149.71      164.08      1.63 o 
  -1   0   1        0.62       -0.57      0.38 o 
   0   0   1     1703.24     1842.59     12.77 o 
   1   0   1      103.91      109.80      0.91 o 
   2   0   1     4950.79     5421.97     38.03 o 
   3   0   1       38.95       35.02      1.36 o 
   4   0   1        7.07        8.48      0.62 o 
   5   0   1       86.93       89.39      2.23 o 
   6   0   1        2.79        3.77      1.75 o 
   7   0   1       19.71       20.61      1.84 o 
   8   0   1       13.38       15.25      2.08 o 
  -7   1   1       12.77        9.29      1.85 o 
  -6   1   1        9.89       10.74      1.66 o 
  -5   1   1       12.64       10.77      1.45 o 
  -4   1   1       57.99       56.29      1.22 o 
  -3   1   1        7.08        8.02      0.59 o 
  -2   1   1      181.67      165.49      2.52 o 
  -1   1   1     1239.44     1319.96     15.76 o 
   0   1   1       15.83       13.93      0.56 o 
   1   1   1      139.90      143.26      1.33 o 
   2   1   1     3445.28     3700.95     19.44 o 
   3   1   1       66.96       54.46      1.10 o 
   4   1   1      454.61      455.80      6.38 o 
   5   1   1      330.29      323.48      3.97 o 
   6   1   1      287.42      302.70      6.13 o 
   7   1   1        1.89       -1.40      1.35 o 
   8   1   1        1.79       -1.01      1.58 o 
  -6   2   1        2.64        0.46      1.60 o 
  -5   2   1      742.55      716.10      7.17 o 
  -4   2   1      280.45      255.42      3.70 o 
  -3   2   1      137.74      129.26      1.52 o 
  -2   2   1       41.44       38.95      0.93 o 
  -1   2   1       99.16      134.99      1.88 o 
   0   2   1      287.16      295.61      2.11 o 
   1   2   1      840.43      906.30      6.66 o 
   2   2   1     1911.39     1967.73     16.73 o 
   3   2   1      337.75      321.67      2.23 o 
   4   2   1        6.79        8.99      0.79 o 
   5   2   1       39.99       41.25      1.35 o 
   6   2   1       82.72       84.33      2.22 o 
   7   2   1       61.15       60.59      2.28 o 
   8   2   1        6.70        5.81      1.52 o 
  -6   3   1        7.08        7.05      4.07 o 
  -5   3   1       25.84       27.78      1.96 o 
  -4   3   1      204.96      193.83      3.41 o 
  -3   3   1        9.54       11.71      1.13 o 
  -2   3   1      127.07      105.87      1.57 o 
  -1   3   1      915.49      958.68      5.83 o 
   0   3   1        6.75       11.90      0.85 o 
   1   3   1      445.73      443.48      3.62 o 
   2   3   1        2.19       -0.95      0.81 o 
   3   3   1     1025.07     1072.22      6.26 o 
   4   3   1       78.57       64.60      1.01 o 
   5   3   1       74.47       68.52      1.23 o 
   6   3   1        1.82        0.84      0.71 o 
   7   3   1       43.06       44.13      1.62 o 
   8   3   1      104.48       98.61      4.08 o 
  -5   4   1       96.36       93.81      3.04 o 
  -4   4   1       31.20       36.33      2.02 o 
  -3   4   1        0.17       -1.27      1.25 o 
  -2   4   1       62.64       55.82      1.42 o 
  -1   4   1        9.58       17.84      0.79 o 
   0   4   1       98.64       97.14      1.40 o 
   1   4   1        0.12        0.66      0.67 o 
   2   4   1        8.16        7.44      0.92 o 
   3   4   1      117.57      119.70      2.34 o 
   4   4   1      108.65      105.81      2.02 o 
   5   4   1        2.76        5.40      1.08 o 
   6   4   1       86.15       82.36      2.26 o 
   7   4   1       91.93       91.37      2.61 o 
   8   4   1      107.50      108.37      4.27 o 
  -4   5   1       48.33       49.89      2.51 o 
  -3   5   1       18.66       20.88      2.70 o 
  -2   5   1       38.48       30.08      1.13 o 
  -1   5   1       12.27       10.46      0.82 o 
   0   5   1      308.31      293.40      2.59 o 
   1   5   1      449.06      445.25      4.39 o 
   2   5   1      501.64      493.47      4.54 o 
   3   5   1      229.38      233.73      3.90 o 
   4   5   1       23.96       25.42      1.33 o 
   5   5   1       37.08       35.69      1.75 o 
   6   5   1       98.40       91.44      2.38 o 
   7   5   1       23.95       23.35      1.72 o 
   8   5   1      101.87       93.71      2.86 o 
  -4   6   1        0.01       -2.06      1.37 o 
  -3   6   1      178.26      168.04      2.78 o 
  -2   6   1       15.43       25.34      1.39 o 
  -1   6   1       44.81       46.02      1.49 o 
   0   6   1       51.04       49.53      2.18 o 
   1   6   1       55.96       55.13      2.57 o 
   2   6   1     1296.42     1257.20      9.53 o 
   3   6   1       13.28       11.79      2.66 o 
   4   6   1       67.84       67.81      2.98 o 
   5   6   1       53.87       48.04      1.90 o 
   6   6   1      127.00      120.88      4.02 o 
   7   6   1       13.12       12.47      1.54 o 
   8   6   1       64.97       59.29      2.61 o 
  -3   7   1        7.37        4.49      1.39 o 
  -2   7   1       20.03       17.90      1.44 o 
  -1   7   1       44.96       41.85      2.90 o 
   0   7   1      172.45      171.25      4.14 o 
   1   7   1      132.17      132.11      3.69 o 
   2   7   1       23.64       24.78      1.57 o 
   3   7   1       42.25       41.12      1.91 o 
   4   7   1       29.20       30.41      1.66 o 
   5   7   1       84.59       85.69      3.36 o 
   6   7   1      101.36       96.72      2.59 o 
   7   7   1        3.06        0.63      1.41 o 
  -1   8   1        0.23        0.90      2.00 o 
   0   8   1        4.45        4.37      1.49 o 
   1   8   1       76.33       83.47      3.42 o 
   2   8   1      287.19      291.60      5.65 o 
   3   8   1       10.50       11.33      2.96 o 
   4   8   1        6.34        8.98      1.44 o 
   5   8   1        2.70        2.63      1.32 o 
   6   8   1       10.50       13.54      1.59 o 
   7   8   1       78.06       75.26      2.67 o 
   1   9   1      105.88      121.82      4.31 o 
   2   9   1        0.07       -2.80      1.87 o 
   3   9   1       37.90       33.01      2.82 o 
   4   9   1       52.93       48.78      2.36 o 
   5   9   1        6.42        7.21      1.59 o 
  -4  -9   2       37.11       42.91      2.62 o 
  -3  -9   2       97.17       96.37      4.03 o 
  -2  -9   2      179.87      191.60      5.18 o 
  -1  -9   2        9.49        4.10      2.21 o 
   0  -9   2       96.25       96.95      4.16 o 
  -5  -8   2      119.49      118.59      3.12 o 
  -4  -8   2       96.95      103.22      2.79 o 
  -3  -8   2      119.94      107.04      2.78 o 
  -2  -8   2       30.46       29.09      2.53 o 
  -1  -8   2       13.09        8.47      2.04 o 
   0  -8   2        2.88        3.12      2.10 o 
   1  -8   2       30.21       38.70      2.95 o 
   2  -8   2       71.32       83.61      4.08 o 
  -6  -7   2       11.66       10.66      1.57 o 
  -5  -7   2      140.66      126.80      2.82 o 
  -4  -7   2       52.45       56.53      2.15 o 
  -3  -7   2       66.02       66.94      2.21 o 
  -2  -7   2       63.76       70.77      2.26 o 
  -1  -7   2      102.70      114.15      3.60 o 
   0  -7   2       58.34       58.50      3.03 o 
   1  -7   2        2.07        3.49      1.91 o 
   2  -7   2      205.26      207.32      5.10 o 
   3  -7   2       11.81       12.70      1.44 o 
  -6  -6   2       21.73       24.05      1.78 o 
  -5  -6   2        9.62        9.48      1.35 o 
  -4  -6   2        7.57        3.85      1.16 o 
  -3  -6   2        0.07        1.58      1.09 o 
  -2  -6   2      370.91      345.74      4.05 o 
  -1  -6   2       85.57       89.70      3.04 o 
   0  -6   2       79.70       72.76      2.92 o 
   1  -6   2       30.25       32.46      1.35 o 
   2  -6   2       56.65       55.55      2.29 o 
   3  -6   2      234.15      235.26      3.07 o 
   4  -6   2      134.99      133.43      3.30 o 
   5  -6   2        8.80        7.89      1.98 o 
  -7  -5   2       22.71       30.32      1.67 o 
  -6  -5   2      144.85      148.96      2.98 o 
  -5  -5   2      168.72      163.77      2.88 o 
  -4  -5   2      402.90      379.48      4.19 o 
  -3  -5   2        1.86        2.23      0.98 o 
  -2  -5   2       28.62       23.41      1.28 o 
  -1  -5   2        4.91        5.24      0.88 o 
   0  -5   2      344.13      333.80      3.53 o 
   1  -5   2      222.98      219.20      2.34 o 
   2  -5   2      671.73      669.46      4.91 o 
   3  -5   2        7.15        8.94      1.40 o 
   4  -5   2        0.06       -0.54      1.43 o 
   5  -5   2       15.54       18.38      1.98 o 
  -7  -4   2       17.02       19.39      3.35 o 
  -6  -4   2      137.38      136.73      2.44 o 
  -5  -4   2       68.87       66.49      2.05 o 
  -4  -4   2      102.66      103.49      2.20 o 
  -3  -4   2      307.85      304.29      3.33 o 
  -2  -4   2      573.93      582.82      4.92 o 
  -1  -4   2       12.28       23.85      0.95 o 
   0  -4   2       10.20       14.48      0.94 o 
   1  -4   2      103.99      102.22      1.55 o 
   2  -4   2      164.84      162.45      2.56 o 
   3  -4   2      206.06      201.96      3.12 o 
   4  -4   2      161.60      154.44      3.03 o 
   5  -4   2        0.10       -1.06      1.45 o 
   6  -4   2       27.68       22.27      2.12 o 
  -7  -3   2        7.70       10.13      2.10 o 
  -6  -3   2      101.08      101.49      2.18 o 
  -5  -3   2      207.72      206.37      2.18 o 
  -4  -3   2      283.99      285.87      3.32 o 
  -3  -3   2      265.58      266.32      2.92 o 
  -2  -3   2       25.97       24.00      1.14 o 
  -1  -3   2       16.31       39.51      1.31 o 
   0  -3   2      305.92      300.35      2.92 o 
   1  -3   2      317.42      341.66      2.65 o 
   2  -3   2       68.29       66.13      1.73 o 
   3  -3   2      114.70      131.06      3.78 o 
   4  -3   2       53.12       51.89      3.67 o 
   5  -3   2       38.58       39.50      2.17 o 
   6  -3   2       16.99       18.36      2.20 o 
   7  -3   2       54.11       49.27      5.70 o 
  -7  -2   2       15.44       14.15      2.22 o 
  -6  -2   2       62.70       58.60      1.88 o 
  -5  -2   2       42.97       39.88      1.51 o 
  -4  -2   2       40.86       39.00      1.18 o 
  -3  -2   2       23.09       25.96      0.90 o 
  -2  -2   2       16.92       16.61      0.69 o 
  -1  -2   2      864.81      901.38      5.33 o 
   0  -2   2       66.86       66.29      1.18 o 
   1  -2   2      880.06      829.77      4.86 o 
   2  -2   2      685.49      655.12      5.29 o 
   3  -2   2      147.56      146.71      2.34 o 
   4  -2   2        4.43        5.04      1.09 o 
   5  -2   2      206.04      191.63      3.25 o 
   6  -2   2        7.10        6.64      1.57 o 
   7  -2   2        0.08       -2.43      1.62 o 
  -7  -1   2        8.67        7.96      2.22 o 
  -6  -1   2       89.37       81.29      2.35 o 
  -5  -1   2        9.26       11.16      1.78 o 
  -4  -1   2      129.64      121.53      2.32 o 
  -3  -1   2       68.76       60.67      1.30 o 
  -2  -1   2      615.49      681.77      4.60 o 
  -1  -1   2        0.24        0.71      0.34 o 
   0  -1   2       16.10       27.42      0.96 o 
   1  -1   2      631.29      645.72      3.96 o 
   2  -1   2      337.30      322.02      1.93 o 
   3  -1   2      385.72      409.92      3.89 o 
   4  -1   2       44.66       43.37      1.74 o 
   5  -1   2       79.11       87.05      4.64 o 
   6  -1   2        9.78        8.51      1.46 o 
   7  -1   2       52.50       53.22      3.61 o 
   8  -1   2       23.87       25.47      2.21 o 
  -7   0   2       48.63       54.45      3.52 o 
  -6   0   2      125.42      120.53      4.94 o 
  -5   0   2      149.20      147.61      2.93 o 
  -4   0   2        9.37        9.02      0.92 o 
  -3   0   2       29.54       31.36      1.26 o 
  -2   0   2     1107.46     1225.52     18.49 o 
  -1   0   2     1452.12     1529.84     11.59 o 
   0   0   2      708.90      760.73      5.65 o 
   1   0   2       64.09       60.40      1.08 o 
   2   0   2     9253.24     9944.98     90.09 o 
   3   0   2      266.68      278.33      2.13 o 
   4   0   2       92.40      120.55      3.31 o 
   5   0   2       95.50       94.78      2.23 o 
   6   0   2        0.54        1.87      1.48 o 
   7   0   2       90.58       86.08      2.71 o 
   8   0   2        5.95        6.07      1.76 o 
  -6   1   2        0.12        0.55      1.54 o 
  -5   1   2        8.12       11.03      1.54 o 
  -4   1   2      147.95      152.73      2.35 o 
  -3   1   2        0.51        0.81      0.69 o 
  -2   1   2       10.99        9.91      0.72 o 
  -1   1   2       26.11       23.13      1.09 o 
   0   1   2        0.42        0.72      0.35 o 
   1   1   2      749.93      775.22      3.82 o 
   2   1   2      567.38      580.67      4.80 o 
   3   1   2       38.19       33.04      1.03 o 
   4   1   2      156.32      184.52      2.41 o 
   5   1   2        0.90        0.03      0.89 o 
   6   1   2        0.44       -0.77      1.12 o 
   7   1   2      150.54      160.37      3.15 o 
   8   1   2       53.87       58.20      2.57 o 
  -6   2   2        0.79        0.63      1.67 o 
  -5   2   2        3.49        3.71      2.33 o 
  -4   2   2       61.59       58.54      2.27 o 
  -3   2   2      550.24      541.50      4.07 o 
  -2   2   2      128.36      118.98      1.78 o 
  -1   2   2       88.94       80.56      1.46 o 
   0   2   2       51.97       59.95      1.09 o 
   1   2   2        0.66        0.73      0.39 o 
   2   2   2       28.25       30.68      1.26 o 
   3   2   2      159.07      163.97      4.20 o 
   4   2   2      249.96      237.05      2.13 o 
   5   2   2        0.21       -0.10      0.70 o 
   6   2   2        2.73        4.72      1.76 o 
   7   2   2        2.46        4.03      1.28 o 
   8   2   2       58.03       62.36      2.49 o 
  -5   3   2        9.67        6.08      1.71 o 
  -4   3   2      128.94      126.72      3.02 o 
  -3   3   2      585.43      593.26      6.02 o 
  -2   3   2      198.97      196.19      2.29 o 
  -1   3   2      185.84      183.00      1.98 o 
   0   3   2      364.14      344.37      3.16 o 
   1   3   2     2954.20     3180.95     16.37 o 
   2   3   2        6.25       13.79      0.81 o 
   3   3   2       18.42       20.58      0.87 o 
   4   3   2       70.69       71.60      1.30 o 
   5   3   2      611.22      638.28      4.68 o 
   6   3   2      109.06      100.75      1.72 o 
   7   3   2       89.47       91.19      1.94 o 
   8   3   2       48.40       41.80      3.19 o 
   9   3   2       13.39        7.86      2.63 o 
  -5   4   2       35.24       40.63      2.43 o 
  -4   4   2       19.16       21.64      1.91 o 
  -3   4   2      225.86      214.23      3.61 o 
  -2   4   2      173.05      170.27      2.29 o 
  -1   4   2        2.12        2.11      0.69 o 
   0   4   2        0.24        0.03      0.78 o 
   1   4   2      113.62      104.75      1.76 o 
   2   4   2      139.41      121.09      1.88 o 
   3   4   2      162.96      164.81      6.96 o 
   4   4   2      135.92      140.56      2.79 o 
   5   4   2      100.42      106.89      1.85 o 
   6   4   2        3.35        4.08      1.21 o 
   7   4   2       15.54       14.66      1.56 o 
   8   4   2       53.36       54.21      3.32 o 
   9   4   2      201.19      187.15      5.53 o 
  -4   5   2       35.27       40.73      2.38 o 
  -3   5   2       51.32       51.34      2.63 o 
  -2   5   2      205.52      194.99      2.20 o 
  -1   5   2       76.68       76.32      1.54 o 
   0   5   2      106.58      111.26      1.73 o 
   1   5   2       98.24      111.81      1.87 o 
   2   5   2        8.02       10.39      1.04 o 
   3   5   2      127.62      115.11      2.12 o 
   4   5   2       11.10        9.98      1.12 o 
   5   5   2      200.46      203.59      3.07 o 
   6   5   2       24.14       27.21      1.60 o 
   7   5   2        0.67        3.15      1.33 o 
   8   5   2        0.74        0.45      1.41 o 
  -3   6   2        2.66        2.20      1.27 o 
  -2   6   2        1.39        2.34      2.44 o 
  -1   6   2      174.93      169.17      2.85 o 
   0   6   2        0.16        0.38      0.84 o 
   1   6   2       16.49       22.95      1.19 o 
   2   6   2      127.01      128.42      2.43 o 
   3   6   2        1.45        0.96      1.03 o 
   4   6   2      658.32      640.51      5.95 o 
   5   6   2       54.12       52.33      4.19 o 
   6   6   2       33.46       35.25      1.80 o 
   7   6   2       66.90       67.27      2.39 o 
   8   6   2       52.44       55.40      3.42 o 
  -2   7   2       32.65       32.35      1.89 o 
  -1   7   2        5.26        6.94      1.91 o 
   0   7   2        0.18        0.06      2.09 o 
   1   7   2      124.56      118.84      2.61 o 
   2   7   2       88.29       91.34      3.21 o 
   3   7   2      307.32      310.48      3.98 o 
   4   7   2       43.87       39.51      1.95 o 
   5   7   2      156.19      151.21      2.95 o 
   6   7   2        0.05       -0.80      1.20 o 
   7   7   2       55.40       55.88      2.31 o 
   8   7   2      114.52      111.46      6.53 o 
  -1   8   2       77.75       83.88      3.79 o 
   0   8   2        7.93       10.01      1.56 o 
   1   8   2       58.19       65.71      2.38 o 
   2   8   2        1.45       -0.21      1.77 o 
   3   8   2       59.38       59.50      2.23 o 
   4   8   2      301.07      300.68      5.01 o 
   5   8   2      122.21      131.65      2.99 o 
   6   8   2       20.30       19.95      1.73 o 
   7   8   2       57.39       54.32      2.43 o 
   1   9   2      104.25      122.88      4.13 o 
   2   9   2       16.42       20.24      2.52 o 
   3   9   2       15.78       19.88      2.53 o 
   4   9   2        3.89        3.36      2.35 o 
   5   9   2       23.50       27.50      2.17 o 
  -2  -9   3        5.17        6.76      2.23 o 
  -1  -9   3       70.78       70.58      3.71 o 
  -4  -8   3       28.14       27.43      1.92 o 
  -3  -8   3       56.61       59.09      2.38 o 
  -2  -8   3       62.77       58.30      3.26 o 
  -1  -8   3       50.42       49.87      3.12 o 
   0  -8   3       56.05       61.60      3.40 o 
   1  -8   3       23.82       19.99      2.56 o 
   2  -8   3        3.53        2.25      2.33 o 
  -5  -7   3       58.96       56.60      4.21 o 
  -4  -7   3       10.29       10.39      1.87 o 
  -3  -7   3      162.18      151.56      2.97 o 
  -2  -7   3       76.82       75.95      3.28 o 
  -1  -7   3      274.21      261.22      5.17 o 
   0  -7   3      145.20      158.66      4.29 o 
   1  -7   3      241.69      240.51      5.23 o 
   2  -7   3        9.38       10.90      2.33 o 
   3  -7   3        3.86        4.06      1.53 o 
   4  -7   3       84.79       83.01      2.49 o 
  -6  -6   3       19.75       23.95      1.77 o 
  -5  -6   3       22.02       23.15      2.19 o 
  -4  -6   3       65.60       68.08      2.12 o 
  -3  -6   3       18.52       24.18      1.49 o 
  -2  -6   3      142.34      122.99      2.52 o 
  -1  -6   3        0.30        0.06      1.45 o 
   0  -6   3      169.37      165.44      4.01 o 
   1  -6   3      304.42      311.28      3.97 o 
   2  -6   3      124.90      120.84      2.17 o 
   3  -6   3      162.72      164.48      2.64 o 
   4  -6   3        6.16        3.45      1.39 o 
   5  -6   3        4.52        2.55      1.86 o 
  -6  -5   3        4.84        7.01      2.60 o 
  -5  -5   3        0.05       -0.13      1.07 o 
  -4  -5   3        0.02        0.33      1.05 o 
  -3  -5   3      313.38      295.30      3.58 o 
  -2  -5   3      265.48      254.79      3.20 o 
  -1  -5   3       32.58       28.05      1.34 o 
   0  -5   3        0.01        0.74      0.97 o 
   1  -5   3       53.31       52.12      1.96 o 
   2  -5   3        0.02        0.80      0.96 o 
   3  -5   3       27.34       26.88      1.71 o 
   4  -5   3      141.46      137.89      3.37 o 
   5  -5   3        0.01       -2.08      1.57 o 
   6  -5   3       14.75        9.83      2.27 o 
  -6  -4   3       65.12       67.73      4.17 o 
  -5  -4   3       13.70       14.71      1.17 o 
  -4  -4   3      210.71      214.99      3.00 o 
  -3  -4   3       56.05       52.14      1.66 o 
  -2  -4   3      244.45      251.40      2.94 o 
  -1  -4   3      329.16      335.01      5.90 o 
   0  -4   3      406.11      401.44      3.86 o 
   1  -4   3       49.64       45.03      3.15 o 
   2  -4   3        0.53       -1.39      0.96 o 
   3  -4   3       35.59       36.84      1.80 o 
   4  -4   3      125.03      125.99      2.86 o 
   5  -4   3      192.69      184.84      3.55 o 
   6  -4   3       53.52       51.47      3.25 o 
  -6  -3   3       31.03       36.52      3.11 o 
  -5  -3   3       58.79       58.33      1.45 o 
  -4  -3   3       12.14       10.60      0.84 o 
  -3  -3   3     1064.44     1060.90      5.85 o 
  -2  -3   3       75.69       69.38      2.62 o 
  -1  -3   3       78.91       77.61      1.25 o 
   0  -3   3      227.41      216.21      2.05 o 
   1  -3   3       40.22       68.64      1.67 o 
   2  -3   3      738.38      722.47      8.91 o 
   3  -3   3       88.13       85.83      2.15 o 
   4  -3   3        0.18       -0.24      1.18 o 
   5  -3   3       53.83       62.14      4.41 o 
   6  -3   3       58.11       57.56      2.58 o 
   7  -3   3       40.30       44.45      2.63 o 
  -6  -2   3       11.62       15.29      2.19 o 
  -5  -2   3        7.28        6.44      1.02 o 
  -4  -2   3      167.38      164.41      2.25 o 
  -3  -2   3      155.80      151.63      1.99 o 
  -2  -2   3      443.12      426.40      2.75 o 
  -1  -2   3      764.01      782.21      4.18 o 
   0  -2   3      169.74      180.04      2.39 o 
   1  -2   3       56.46       64.63      2.06 o 
   2  -2   3        7.54       13.17      1.08 o 
   3  -2   3      132.42      120.68      3.95 o 
   4  -2   3      178.82      167.25      2.78 o 
   5  -2   3      367.16      355.36      4.40 o 
   6  -2   3        0.01       -0.47      1.41 o 
   7  -2   3        0.01        0.41      1.70 o 
   8  -2   3        1.00        1.01      1.96 o 
  -6  -1   3       10.02       13.26      2.17 o 
  -5  -1   3        0.25        1.58      0.94 o 
  -4  -1   3      190.64      181.72      2.33 o 
  -3  -1   3        2.58        3.05      0.74 o 
  -2  -1   3       13.60       18.21      0.66 o 
  -1  -1   3       40.80       45.20      1.89 o 
   0  -1   3       26.91       28.37      0.78 o 
   1  -1   3        9.06       13.04      1.39 o 
   2  -1   3       13.09       14.92      0.65 o 
   3  -1   3        1.87        0.76      0.54 o 
   4  -1   3      485.22      478.09      4.66 o 
   5  -1   3       18.04       18.45      1.84 o 
   6  -1   3       45.48       49.05      2.33 o 
   7  -1   3       20.85       27.41      3.28 o 
   8  -1   3       11.06       10.50      2.01 o 
  -6   0   3       30.83       34.39      2.85 o 
  -5   0   3        9.11       12.49      1.31 o 
  -4   0   3      278.09      271.12      4.36 o 
  -3   0   3      123.61      123.09      2.41 o 
  -2   0   3       54.37       52.71      1.72 o 
  -1   0   3      303.16      369.32      3.70 o 
   0   0   3     1325.09     1408.92     10.10 o 
   1   0   3      420.82      437.39      3.80 o 
   2   0   3        1.04       -0.31      0.52 o 
   3   0   3       31.38       29.60      1.02 o 
   4   0   3     1395.94     1531.74      8.69 o 
   5   0   3       65.08       68.53      2.07 o 
   6   0   3       66.86       71.67      2.40 o 
   7   0   3       23.08       23.24      1.86 o 
   8   0   3        8.99       11.01      1.90 o 
  -6   1   3        0.36        1.39      2.21 o 
  -5   1   3        0.18        0.10      1.84 o 
  -4   1   3       27.21       30.68      1.31 o 
  -3   1   3      128.15      129.72      2.49 o 
  -2   1   3      655.03      636.14      5.67 o 
  -1   1   3       83.86       78.33      1.78 o 
   0   1   3       29.39       23.89      1.27 o 
   1   1   3      108.97      115.04      0.95 o 
   2   1   3      255.66      240.44      1.97 o 
   3   1   3      264.55      251.74      4.59 o 
   4   1   3     2483.22     2656.43     14.31 o 
   5   1   3       29.55       28.92      1.35 o 
   6   1   3       55.51       53.61      2.10 o 
   7   1   3       25.42       30.63      1.80 o 
   8   1   3       27.45       27.14      2.02 o 
   9   1   3       55.93       58.84      4.13 o 
  -5   2   3       90.48       88.32      3.96 o 
  -4   2   3        8.62       10.16      2.10 o 
  -3   2   3      478.13      479.55      4.95 o 
  -2   2   3       30.72       28.86      1.54 o 
  -1   2   3       17.75       18.84      1.79 o 
   0   2   3      420.96      388.14      2.81 o 
   1   2   3       79.99       63.76      0.88 o 
   2   2   3      136.52      134.65      1.41 o 
   3   2   3       20.58       21.77      0.77 o 
   4   2   3      112.39      112.72      1.98 o 
   5   2   3       19.20       19.01      0.95 o 
   6   2   3      103.33      104.18      2.31 o 
   7   2   3        0.77        2.18      2.88 o 
   8   2   3       29.72       33.42      1.96 o 
   9   2   3        0.04       -1.08      1.60 o 
  -5   3   3        1.22        3.90      2.36 o 
  -4   3   3       31.59       31.59      2.75 o 
  -3   3   3      128.67      120.29      2.12 o 
  -2   3   3      450.44      426.92      4.58 o 
  -1   3   3      335.16      335.73      3.33 o 
   0   3   3        2.92        2.72      0.71 o 
   1   3   3       51.58       66.11      1.11 o 
   2   3   3      232.56      224.64      1.98 o 
   3   3   3      926.28      898.23      7.67 o 
   4   3   3       17.19       15.23      0.80 o 
   5   3   3      106.69      107.54      2.18 o 
   6   3   3       22.04       24.80      0.99 o 
   7   3   3       10.77       12.99      1.30 o 
   8   3   3       22.07       25.46      2.66 o 
   9   3   3        0.01       -2.29      2.25 o 
  -4   4   3        5.66        3.29      2.21 o 
  -3   4   3        0.07        1.61      1.87 o 
  -2   4   3       27.36       29.07      1.29 o 
  -1   4   3       21.03       21.58      1.67 o 
   0   4   3       95.21       92.03      2.72 o 
   1   4   3       68.43       75.00      1.71 o 
   2   4   3       21.05       15.65      1.49 o 
   3   4   3      406.91      408.18      3.80 o 
   4   4   3      134.29      121.36      3.04 o 
   5   4   3      164.20      159.17      2.28 o 
   6   4   3       66.70       59.58      2.06 o 
   7   4   3       61.18       62.22      2.26 o 
   8   4   3        1.04       -0.74      1.90 o 
   9   4   3        1.04       -0.74      2.15 o 
  -3   5   3       33.71       40.24      2.94 o 
  -2   5   3        0.22       21.79      2.36 o 
  -1   5   3      103.14       98.72      2.17 o 
   0   5   3      387.76      345.44      8.11 o 
   1   5   3      110.06      113.21      2.21 o 
   2   5   3      416.77      407.41      3.36 o 
   3   5   3      154.03      157.95      2.40 o 
   4   5   3       19.51       23.63      2.13 o 
   5   5   3       28.88       29.95      1.52 o 
   6   5   3       30.22       29.47      1.71 o 
   7   5   3       78.38       79.32      2.43 o 
   8   5   3       65.16       65.44      2.50 o 
   9   5   3        1.26        0.55      2.26 o 
  -2   6   3        1.67        2.60      2.01 o 
  -1   6   3      121.42      115.76      2.07 o 
   0   6   3        9.25        4.80      0.96 o 
   1   6   3       47.78       45.93      1.44 o 
   2   6   3       39.40       44.17      2.04 o 
   3   6   3       30.39       31.03      1.57 o 
   4   6   3      883.33      867.48     13.45 o 
   5   6   3        0.33        0.30      1.08 o 
   6   6   3        2.21        1.48      1.24 o 
   7   6   3       18.24       19.25      1.84 o 
   8   6   3        0.33        0.73      2.44 o 
   0   7   3       54.36       55.86      3.27 o 
   1   7   3       10.58       10.32      1.40 o 
   2   7   3       66.06       55.48      2.16 o 
   3   7   3        5.64        7.30      1.41 o 
   4   7   3       54.98       58.23      2.14 o 
   5   7   3       19.39       21.34      4.44 o 
   6   7   3       48.12       40.99      1.96 o 
   7   7   3       46.43       47.64      3.05 o 
   8   7   3        5.22        6.53      1.65 o 
   0   8   3       46.16       44.54      3.38 o 
   1   8   3      104.64      109.62      2.78 o 
   2   8   3       27.30       28.53      1.83 o 
   3   8   3       29.99       31.73      2.46 o 
   4   8   3       47.36       41.86      2.13 o 
   5   8   3       50.12       52.42      2.26 o 
   6   8   3       82.57       87.55      2.67 o 
   7   8   3       72.10       79.07      5.17 o 
   2   9   3        7.64        4.75      2.95 o 
   3   9   3      293.16      311.13      6.06 o 
   4   9   3       20.37       20.38      1.95 o 
   5   9   3        7.51        7.89      1.70 o 
  -3  -8   4       11.62       10.26      2.12 o 
  -2  -8   4        0.11       -0.12      1.85 o 
  -1  -8   4        2.47        3.41      1.95 o 
   0  -8   4       90.00       90.86      3.84 o 
   1  -8   4       12.56       13.73      2.55 o 
   2  -8   4        3.53        6.33      2.49 o 
  -4  -7   4        5.63        4.65      1.38 o 
  -3  -7   4      185.02      184.59      3.30 o 
  -2  -7   4       22.42       29.54      2.32 o 
  -1  -7   4        3.60        6.78      1.83 o 
   0  -7   4       25.78       28.91      2.47 o 
   1  -7   4       24.88       28.10      2.53 o 
   2  -7   4       67.67       69.87      3.55 o 
   3  -7   4       11.17       12.12      2.66 o 
  -5  -6   4       25.10       33.57      3.55 o 
  -4  -6   4        8.04        8.47      1.32 o 
  -3  -6   4       87.84       92.68      4.50 o 
  -2  -6   4       75.38       80.90      2.24 o 
  -1  -6   4        3.00        4.74      1.61 o 
   0  -6   4      168.80      170.33      4.07 o 
   1  -6   4        6.95        7.54      1.41 o 
   2  -6   4      231.33      224.05      3.62 o 
   3  -6   4      253.88      257.89      4.16 o 
   4  -6   4        2.61        0.03      1.54 o 
   5  -6   4      175.40      175.27      8.40 o 
  -5  -5   4       86.43       97.07      4.75 o 
  -4  -5   4       97.16      101.17      2.06 o 
  -3  -5   4       34.54       33.07      1.66 o 
  -2  -5   4       62.14       54.57      1.84 o 
  -1  -5   4      308.37      302.62      5.21 o 
   0  -5   4      312.97      290.53      3.53 o 
   1  -5   4       58.70       56.87      2.06 o 
   2  -5   4       63.88       58.77      2.23 o 
   3  -5   4       13.43       12.98      1.26 o 
   4  -5   4      125.79      119.34      2.98 o 
   5  -5   4       63.78       62.19      2.72 o 
   6  -5   4       34.60       34.85      2.46 o 
  -6  -4   4        7.69       10.10      2.95 o 
  -5  -4   4       36.81       40.97      3.45 o 
  -4  -4   4      367.33      364.26      7.36 o 
  -3  -4   4        3.38        4.06      0.75 o 
  -2  -4   4       69.58       65.32      1.35 o 
  -1  -4   4       29.79       30.78      2.49 o 
   0  -4   4        4.83        8.27      1.32 o 
   1  -4   4      188.99      190.85      3.14 o 
   2  -4   4       87.23       81.37      1.77 o 
   3  -4   4      193.55      183.15      3.08 o 
   4  -4   4       45.84       44.14      2.14 o 
   5  -4   4       10.43       11.82      3.19 o 
   6  -4   4        0.01       -2.19      3.22 o 
  -6  -3   4       80.66       98.50      5.00 o 
  -5  -3   4        3.80        4.51      1.61 o 
  -4  -3   4        1.50        0.21      1.27 o 
  -3  -3   4        0.65        1.45      0.66 o 
  -2  -3   4       56.77       60.07      1.21 o 
  -1  -3   4      883.96      861.35      5.73 o 
   0  -3   4        1.62        1.74      0.66 o 
   1  -3   4      125.64      132.81      1.56 o 
   2  -3   4       27.72       29.99      1.41 o 
   3  -3   4        0.09        0.91      0.91 o 
   4  -3   4      237.93      231.05      8.84 o 
   5  -3   4        0.05       -0.87      1.38 o 
   6  -3   4        8.83        8.76      1.76 o 
   7  -3   4        0.47       -0.91      2.68 o 
  -6  -2   4       23.59       17.00      2.37 o 
  -5  -2   4       88.69       83.51      4.04 o 
  -4  -2   4       90.19       92.71      2.94 o 
  -3  -2   4        8.58        8.17      1.29 o 
  -2  -2   4       63.79       64.36      1.14 o 
  -1  -2   4      302.82      285.80      2.07 o 
   0  -2   4      385.86      356.83      3.80 o 
   1  -2   4      823.97      798.60     11.20 o 
   2  -2   4       66.70       60.64      1.28 o 
   3  -2   4      183.48      183.86      1.88 o 
   4  -2   4        0.87        1.13      1.53 o 
   5  -2   4       24.00       23.57      1.64 o 
   6  -2   4       63.81       59.97      3.53 o 
   7  -2   4      194.16      193.80      3.84 o 
   8  -2   4        0.25       -2.58      1.88 o 
  -5  -1   4      138.08      127.19      2.44 o 
  -4  -1   4        1.24        3.78      1.34 o 
  -3  -1   4      126.23      128.56      3.69 o 
  -2  -1   4      207.07      198.83      3.07 o 
  -1  -1   4       13.38        9.94      0.47 o 
   0  -1   4       19.77       27.16      0.76 o 
   1  -1   4      459.83      466.09      3.27 o 
   2  -1   4       81.80       77.58      1.39 o 
   3  -1   4      444.15      443.58      3.27 o 
   4  -1   4      159.10      151.38      2.99 o 
   5  -1   4       59.92       66.60      4.29 o 
   6  -1   4       50.29       48.01      2.33 o 
   7  -1   4        8.92       10.44      1.73 o 
   8  -1   4        5.49        9.10      1.94 o 
  -5   0   4       44.10       43.23      3.11 o 
  -4   0   4       28.91       25.62      1.70 o 
  -3   0   4        2.59        1.23      1.13 o 
  -2   0   4      245.21      242.77      3.41 o 
  -1   0   4       58.81       59.71      2.28 o 
   0   0   4      842.62      906.06      7.30 o 
   1   0   4      586.29      608.78      5.24 o 
   2   0   4        2.69        3.20      0.78 o 
   3   0   4      102.51       99.74      2.50 o 
   4   0   4      612.03      662.35      5.45 o 
   5   0   4      239.60      240.06      3.36 o 
   6   0   4       52.69       58.94      2.32 o 
   7   0   4        8.35       10.01      1.66 o 
   8   0   4       25.64       27.58      2.44 o 
  -5   1   4       64.54       62.25      3.59 o 
  -4   1   4        0.12       -0.53      1.17 o 
  -3   1   4        9.76       11.28      2.50 o 
  -2   1   4        6.34        6.48      1.18 o 
  -1   1   4      200.92      210.98      4.13 o 
   0   1   4      314.23      297.56      3.46 o 
   1   1   4      146.95      143.01      2.26 o 
   2   1   4        0.53        0.37      0.52 o 
   3   1   4      215.06      210.99      3.51 o 
   4   1   4       15.99       18.81      1.08 o 
   5   1   4       42.81       43.54      1.64 o 
   6   1   4      573.98      592.77      5.76 o 
   7   1   4        3.26        3.02      1.39 o 
   8   1   4        1.63        1.57      1.60 o 
   9   1   4       27.22       31.14      3.25 o 
  -4   2   4       37.14       42.97      3.14 o 
  -3   2   4       81.39       83.14      2.80 o 
  -2   2   4        5.94        7.82      1.24 o 
  -1   2   4      430.61      408.45      4.50 o 
   0   2   4       23.42       25.08      1.18 o 
   1   2   4        3.29        3.60      0.67 o 
   2   2   4      477.74      464.70      3.04 o 
   3   2   4      163.45      160.62      1.69 o 
   4   2   4        6.58        7.75      1.12 o 
   5   2   4       12.31       10.72      1.12 o 
   6   2   4        1.57        4.43      1.13 o 
   7   2   4       38.20       39.01      1.94 o 
   8   2   4       57.87       75.11      2.61 o 
   9   2   4       20.30       21.93      2.08 o 
  -4   3   4        2.70        4.88      2.29 o 
  -3   3   4       16.06       16.21      1.28 o 
  -2   3   4        1.39        0.26      1.15 o 
  -1   3   4     1401.72     1403.20     12.36 o 
   0   3   4      525.99      512.97      3.95 o 
   1   3   4       30.56       28.79      1.15 o 
   2   3   4       10.29        8.64      0.62 o 
   3   3   4      426.28      463.88      3.35 o 
   4   3   4      273.56      279.69      2.58 o 
   5   3   4      245.47      240.98      2.20 o 
   6   3   4      118.13      119.21      2.07 o 
   7   3   4      156.71      153.68      3.22 o 
   8   3   4        0.29        0.43      1.99 o 
   9   3   4        4.11        5.65      2.41 o 
  -3   4   4       83.72       87.59      3.94 o 
  -2   4   4        0.58        0.97      1.40 o 
  -1   4   4       18.69       21.64      1.97 o 
   0   4   4       15.31       13.05      1.77 o 
   1   4   4       33.23       26.16      1.32 o 
   2   4   4      119.82      106.16      1.53 o 
   3   4   4       99.20       99.52      1.58 o 
   4   4   4        2.23        4.50      0.69 o 
   5   4   4       33.57       37.28      1.39 o 
   6   4   4        7.59        4.88      0.99 o 
   7   4   4      171.93      162.65      4.25 o 
   8   4   4        3.65        5.58      2.09 o 
   9   4   4        0.93        0.63      2.17 o 
  -3   5   4        0.63        0.93      2.22 o 
  -2   5   4      147.48      155.97      4.56 o 
  -1   5   4       85.49       80.93      3.25 o 
   0   5   4       71.20       69.64      3.12 o 
   1   5   4       14.97       10.93      1.13 o 
   2   5   4       28.68       26.43      1.73 o 
   3   5   4        0.23        0.85      0.80 o 
   4   5   4       58.40       53.92      1.53 o 
   5   5   4       57.74       59.58      1.92 o 
   6   5   4        7.05        8.07      3.46 o 
   7   5   4        0.15        3.09      1.42 o 
   8   5   4       14.34       15.17      1.77 o 
   9   5   4        6.64        7.81      2.46 o 
  -2   6   4      162.80      183.60      5.12 o 
  -1   6   4       64.46       71.34      3.70 o 
   0   6   4       33.84       36.94      1.87 o 
   1   6   4      174.62      163.99      2.80 o 
   2   6   4       38.67       24.79      1.48 o 
   3   6   4       22.46       21.54      1.18 o 
   4   6   4       42.11       40.57      1.56 o 
   5   6   4       97.03       93.17      2.32 o 
   6   6   4      590.50      583.47      5.97 o 
   7   6   4        8.37       11.95      1.57 o 
   8   6   4        3.27        1.96      1.90 o 
   0   7   4       14.91       15.37      2.41 o 
   1   7   4       58.39       59.06      3.33 o 
   2   7   4       41.69       51.51      2.14 o 
   3   7   4       98.88       94.10      2.03 o 
   4   7   4       44.31       43.62      2.55 o 
   5   7   4       24.45       26.04      1.65 o 
   6   7   4      266.53      259.91      3.91 o 
   7   7   4        4.63        2.04      1.45 o 
   8   7   4        4.65        4.31      1.63 o 
   1   8   4        5.00        5.40      2.35 o 
   2   8   4       23.54       22.96      2.83 o 
   3   8   4       14.71       14.86      1.66 o 
   4   8   4       46.10       46.02      2.05 o 
   5   8   4       48.49       50.70      2.28 o 
   6   8   4      107.87      110.70      2.91 o 
   7   8   4        3.70        3.84      1.56 o 
  -1  -8   5        9.67       15.16      2.40 o 
   0  -8   5        6.68        7.85      2.23 o 
   1  -8   5       14.02       18.06      2.69 o 
  -3  -7   5       12.04       12.43      3.06 o 
  -2  -7   5       43.16       46.67      2.95 o 
  -1  -7   5      298.33      288.16      5.72 o 
   0  -7   5       78.49       91.60      3.58 o 
   1  -7   5       93.59       89.68      3.64 o 
   2  -7   5        0.82        4.31      2.20 o 
   3  -7   5        8.63        7.10      2.53 o 
  -4  -6   5       36.60       39.22      3.79 o 
  -3  -6   5        0.03        0.70      2.58 o 
  -2  -6   5        2.74        5.77      2.46 o 
  -1  -6   5       76.14       78.64      2.49 o 
   0  -6   5        7.91       12.30      1.51 o 
   1  -6   5       21.87       27.58      1.72 o 
   2  -6   5      119.75      121.51      2.93 o 
   3  -6   5       54.07       51.76      3.18 o 
   4  -6   5      156.14      150.08      3.65 o 
  -4  -5   5      102.81      107.64      4.99 o 
  -3  -5   5       33.19       32.77      3.24 o 
  -2  -5   5       14.97       18.67      2.81 o 
  -1  -5   5      116.14      112.79      2.60 o 
   0  -5   5       29.49       28.14      1.33 o 
   1  -5   5       70.02       73.91      1.89 o 
   2  -5   5      189.46      188.93      2.67 o 
   3  -5   5        1.31       -0.39      1.63 o 
   4  -5   5        0.31       -0.44      2.61 o 
   5  -5   5        0.29        0.32      1.65 o 
  -5  -4   5       25.95       26.00      3.39 o 
  -4  -4   5        0.04       -0.54      1.38 o 
  -3  -4   5       34.60       39.07      3.90 o 
  -2  -4   5      701.99      690.12      6.99 o 
  -1  -4   5       24.95       25.40      2.75 o 
   0  -4   5      448.13      422.25      3.21 o 
   1  -4   5       31.03       31.40      1.14 o 
   2  -4   5       28.09       28.38      1.29 o 
   3  -4   5       35.56       39.20      3.07 o 
   4  -4   5       81.04       85.96      4.37 o 
   5  -4   5      122.28      115.67      3.05 o 
   6  -4   5       96.00       97.92      3.16 o 
  -5  -3   5      111.48      117.18      7.75 o 
  -4  -3   5      159.13      165.63      3.54 o 
  -3  -3   5       21.20       21.22      1.69 o 
  -2  -3   5       18.22       22.22      1.62 o 
  -1  -3   5      239.94      232.47      2.51 o 
   0  -3   5       26.10       26.99      1.11 o 
   1  -3   5      460.49      433.99      3.17 o 
   2  -3   5      195.85      191.71      2.24 o 
   3  -3   5       36.78       43.60      1.33 o 
   4  -3   5       68.63       63.48      3.92 o 
   5  -3   5        5.68        7.04      1.56 o 
   6  -3   5       64.76       64.94      3.26 o 
   7  -3   5        0.10       -0.16      2.15 o 
  -5  -2   5        6.56        9.18      2.51 o 
  -4  -2   5       33.57       30.09      1.96 o 
  -3  -2   5       39.18       41.42      2.18 o 
  -2  -2   5      407.52      400.75      6.67 o 
  -1  -2   5      135.46      132.78      2.73 o 
   0  -2   5       87.84       86.49      1.41 o 
   1  -2   5        2.27        3.65      1.16 o 
   2  -2   5       27.15       21.89      1.11 o 
   3  -2   5       44.79       37.29      1.27 o 
   4  -2   5       22.80       19.03      2.54 o 
   5  -2   5       63.74       63.12      3.86 o 
   6  -2   5        2.87        2.40      1.56 o 
   7  -2   5       19.29       16.00      1.99 o 
   8  -2   5       23.56       25.28      5.04 o 
  -5  -1   5       25.72       26.09      1.99 o 
  -4  -1   5        0.23       -0.18      1.36 o 
  -3  -1   5      110.97       95.91      2.71 o 
  -2  -1   5        0.05       -1.34      1.13 o 
  -1  -1   5      118.96      113.30      2.57 o 
   0  -1   5       48.70       39.78      2.64 o 
   1  -1   5       40.49       41.27      0.98 o 
   2  -1   5        8.09        5.87      0.93 o 
   3  -1   5      190.01      185.54      2.14 o 
   4  -1   5       90.00       84.75      1.52 o 
   5  -1   5      127.17      120.60      4.41 o 
   6  -1   5      245.63      239.97      3.79 o 
   7  -1   5        6.07        6.10      1.72 o 
   8  -1   5        0.92       -2.09      1.79 o 
  -4   0   5       95.75       97.61      2.86 o 
  -3   0   5       13.47       18.14      2.73 o 
  -2   0   5      185.38      163.21      3.13 o 
  -1   0   5        2.50        1.27      1.10 o 
   0   0   5      170.67      168.70      2.86 o 
   1   0   5        2.65       -0.24      0.88 o 
   2   0   5      960.23     1019.13      8.06 o 
   3   0   5      120.31      121.26      1.86 o 
   4   0   5        0.48       -0.11      0.86 o 
   5   0   5       68.20       63.73      3.50 o 
   6   0   5      109.96      116.72      4.45 o 
   7   0   5      188.18      185.37      4.64 o 
   8   0   5       25.99       30.23      3.14 o 
  -4   1   5       59.09       63.85      2.54 o 
  -3   1   5      134.95      131.15      3.01 o 
  -2   1   5      146.00      141.22      6.44 o 
  -1   1   5      191.09      178.94      3.14 o 
   0   1   5      270.88      253.15      3.48 o 
   1   1   5       36.91       42.03      3.09 o 
   2   1   5      220.51      236.18      2.61 o 
   3   1   5      125.25      116.95      2.79 o 
   4   1   5      149.58      143.56      2.39 o 
   5   1   5      134.31      130.65      2.38 o 
   6   1   5      598.61      609.20      9.17 o 
   7   1   5       25.11       25.65      2.88 o 
   8   1   5       22.65       26.89      3.47 o 
   9   1   5        0.69        2.25      1.85 o 
  -4   2   5       86.97      100.39      4.30 o 
  -3   2   5        5.40        4.47      1.88 o 
  -2   2   5       11.20       14.89      1.55 o 
  -1   2   5       14.08       15.64      1.49 o 
   0   2   5       34.55       31.91      1.86 o 
   1   2   5       56.53       58.73      3.81 o 
   2   2   5       48.23       44.17      1.04 o 
   3   2   5        0.02        2.03      0.78 o 
   4   2   5       32.74       27.98      1.17 o 
   5   2   5      116.33      118.74      2.41 o 
   6   2   5        3.59        5.12      1.21 o 
   7   2   5       13.44       13.83      2.47 o 
   8   2   5        0.18        2.17      2.38 o 
   9   2   5        6.86       13.33      3.06 o 
  -3   3   5        1.60        4.49      1.71 o 
  -2   3   5       13.76       14.59      1.62 o 
  -1   3   5        3.14        2.95      1.35 o 
   0   3   5      100.46       95.75      2.65 o 
   1   3   5     1183.81     1179.95      9.74 o 
   2   3   5      103.36       96.09      1.76 o 
   3   3   5        3.38        2.84      0.65 o 
   4   3   5       14.08       13.70      1.09 o 
   5   3   5      145.26      142.35      1.81 o 
   6   3   5       47.15       49.18      1.68 o 
   7   3   5       12.76       13.78      1.59 o 
   8   3   5       61.51       63.09      2.57 o 
   9   3   5        8.38        3.56      2.51 o 
  -3   4   5       33.22       31.62      3.05 o 
  -2   4   5       75.13       66.61      3.14 o 
  -1   4   5       48.48       51.34      2.96 o 
   0   4   5        8.75        9.94      1.85 o 
   1   4   5       55.74       53.16      2.93 o 
   2   4   5       30.87       28.89      2.28 o 
   3   4   5      221.55      220.40      2.26 o 
   4   4   5      151.93      137.24      1.95 o 
   5   4   5      384.63      374.26      2.94 o 
   6   4   5       10.93       11.98      1.64 o 
   7   4   5        0.09       -0.48      1.07 o 
   8   4   5        2.38        5.57      2.10 o 
   9   4   5      114.87      112.03      4.40 o 
  -2   5   5       20.45       21.82      2.83 o 
  -1   5   5       13.56       14.27      2.16 o 
   0   5   5       89.75       86.02      3.58 o 
   1   5   5      252.84      238.30      5.23 o 
   2   5   5      238.39      229.41      5.01 o 
   3   5   5        0.01        0.99      0.80 o 
   4   5   5       14.05       14.88      1.43 o 
   5   5   5        4.86        5.35      0.99 o 
   6   5   5       28.57       29.44      2.08 o 
   7   5   5       53.47       54.72      3.41 o 
   8   5   5        1.52        2.77      3.64 o 
   9   5   5        1.40       -1.26      2.25 o 
  -1   6   5       43.54       51.90      2.42 o 
   0   6   5       77.31       86.17      3.90 o 
   1   6   5        2.30        3.08      1.98 o 
   2   6   5      115.20      105.54      3.96 o 
   3   6   5      119.97      118.49      2.05 o 
   4   6   5       17.23       19.83      1.20 o 
   5   6   5        1.98        2.88      1.03 o 
   6   6   5       92.76       92.18      2.24 o 
   7   6   5       68.05       71.80      2.05 o 
   8   6   5       41.89       45.13      4.00 o 
   1   7   5        1.05       -0.70      2.04 o 
   2   7   5        2.00        3.57      2.22 o 
   3   7   5       60.16       64.42      3.70 o 
   4   7   5        0.09        1.82      1.29 o 
   5   7   5       47.96       51.42      1.97 o 
   6   7   5       27.79       30.23      2.02 o 
   7   7   5        0.22        0.86      2.42 o 
   2   8   5       23.93       28.52      3.09 o 
   3   8   5       42.77       47.05      3.56 o 
   4   8   5        7.85        5.61      2.73 o 
   5   8   5       18.04       20.32      1.53 o 
   6   8   5       10.79       11.81      1.48 o 
  -2  -7   6       11.72       17.32      3.40 o 
  -1  -7   6        6.89        7.48      2.98 o 
   0  -7   6       30.01       29.37      4.02 o 
   1  -7   6       90.18       90.68      3.73 o 
   2  -7   6       47.65       54.90      3.43 o 
  -3  -6   6      179.23      186.57      6.36 o 
  -2  -6   6       37.32       42.46      3.74 o 
  -1  -6   6       70.25       72.38      4.33 o 
   0  -6   6       12.76       13.67      1.59 o 
   1  -6   6       82.73       87.60      2.61 o 
   2  -6   6        0.53        1.25      1.52 o 
   3  -6   6       96.84      102.85      3.07 o 
   4  -6   6      136.22      142.08      3.64 o 
  -3  -5   6        3.09        4.22      2.86 o 
  -2  -5   6       12.27       15.28      2.97 o 
  -1  -5   6       24.15       24.42      3.00 o 
   0  -5   6        0.68        0.48      3.05 o 
   1  -5   6      215.89      215.68      2.90 o 
   2  -5   6       77.70       75.53      2.04 o 
   3  -5   6        3.54        6.59      1.72 o 
   4  -5   6       32.04       36.54      2.39 o 
   5  -5   6       10.97       12.93      3.45 o 
  -4  -4   6       11.68       12.52      4.13 o 
  -3  -4   6       77.44       75.89      4.26 o 
  -2  -4   6       94.15       87.93      2.76 o 
  -1  -4   6       13.78       18.22      3.80 o 
   0  -4   6       43.05       42.36      2.09 o 
   1  -4   6       65.79       61.64      2.04 o 
   2  -4   6       92.63       86.90      1.64 o 
   3  -4   6       53.18       50.20      2.28 o 
   4  -4   6        4.08       -0.08      2.66 o 
   5  -4   6       13.75       11.11      3.17 o 
   6  -4   6        2.76        4.01      3.36 o 
  -4  -3   6        0.58        1.81      1.60 o 
  -3  -3   6      142.04      148.05      3.99 o 
  -2  -3   6       62.14       61.09      2.49 o 
  -1  -3   6       11.42        8.96      1.47 o 
   0  -3   6      154.44      163.55      4.54 o 
   1  -3   6      253.09      250.22      3.59 o 
   2  -3   6      167.84      163.83      1.94 o 
   3  -3   6      274.79      265.53      4.69 o 
   4  -3   6      135.73      138.92      4.87 o 
   5  -3   6        0.28       -2.37      2.60 o 
   6  -3   6       44.33       49.92      4.28 o 
   7  -3   6       22.62       20.90      3.87 o 
  -4  -2   6        9.60       11.93      1.81 o 
  -3  -2   6        1.15        2.46      1.48 o 
  -2  -2   6       12.57       13.02      1.62 o 
  -1  -2   6       58.88       60.16      2.32 o 
   0  -2   6      320.00      305.30      9.47 o 
   1  -2   6      429.68      409.31      4.65 o 
   2  -2   6      112.34      103.24      1.55 o 
   3  -2   6       26.04       28.40      1.30 o 
   4  -2   6       29.99       27.30      2.88 o 
   5  -2   6        0.08       -2.54      2.43 o 
   6  -2   6       45.61       46.83      3.76 o 
   7  -2   6       28.96       24.28      3.66 o 
  -4  -1   6      105.87      107.94      3.21 o 
  -3  -1   6      199.79      187.16      6.59 o 
  -2  -1   6        3.14       10.17      1.56 o 
  -1  -1   6        3.10        3.89      1.29 o 
   0  -1   6        3.48        5.26      1.28 o 
   1  -1   6      102.88       99.57      2.45 o 
   2  -1   6       76.54       68.98      2.24 o 
   3  -1   6      327.46      322.46      3.21 o 
   4  -1   6       11.57       11.46      1.01 o 
   5  -1   6       24.44       26.49      2.78 o 
   6  -1   6        0.16       -2.32      2.57 o 
   7  -1   6        3.81        3.86      2.90 o 
   8  -1   6       85.02       82.55      5.03 o 
  -4   0   6       16.58       19.90      1.99 o 
  -3   0   6        9.63       12.04      1.68 o 
  -2   0   6       19.23       23.98      1.85 o 
  -1   0   6        6.80       12.74      1.51 o 
   0   0   6      256.52      245.11      3.73 o 
   1   0   6        0.74        0.19      1.11 o 
   2   0   6       10.01       15.22      1.33 o 
   3   0   6        1.33        0.14      1.03 o 
   4   0   6      141.19      150.13      3.68 o 
   5   0   6       53.32       50.88      2.40 o 
   6   0   6       92.93       90.49      4.27 o 
   7   0   6        7.96        9.06      2.92 o 
   8   0   6        1.84       -0.58      2.97 o 
  -3   1   6       15.99       16.76      2.83 o 
  -2   1   6       93.92      100.48      2.87 o 
  -1   1   6       63.00       59.18      3.08 o 
   0   1   6      132.71      125.53      2.81 o 
   1   1   6      298.00      286.00      3.90 o 
   2   1   6      184.16      170.82      4.19 o 
   3   1   6        7.82       10.30      1.47 o 
   4   1   6      154.81      157.24      2.80 o 
   5   1   6        7.34        4.87      1.48 o 
   6   1   6       28.38       30.81      2.93 o 
   7   1   6       37.20       41.67      3.40 o 
   9   1   6       20.44       19.20      3.53 o 
  -3   2   6      102.73      124.40      3.35 o 
  -2   2   6       35.73       36.20      2.22 o 
  -1   2   6       21.30       20.42      4.36 o 
   0   2   6       95.87       94.38      2.70 o 
   1   2   6        7.56        7.69      1.45 o 
   2   2   6      341.62      331.04      4.27 o 
   3   2   6       27.41       24.91      1.64 o 
   4   2   6      163.40      154.60      2.35 o 
   5   2   6       12.99       11.47      1.06 o 
   6   2   6       16.18       20.69      2.29 o 
   7   2   6       46.56       46.80      3.58 o 
   8   2   6       67.00       83.15      4.40 o 
   9   2   6       17.58       27.63      3.51 o 
  -2   3   6      151.70      153.83      3.50 o 
  -1   3   6       82.57       78.19      2.67 o 
   0   3   6       23.78       25.25      1.86 o 
   1   3   6      621.60      603.17      6.38 o 
   2   3   6       88.51       88.76      3.41 o 
   3   3   6      151.91      150.09      3.89 o 
   4   3   6       76.97       78.41      1.89 o 
   5   3   6       12.08       11.11      1.05 o 
   6   3   6       93.03       98.12      2.02 o 
   7   3   6       40.75       40.13      2.18 o 
   8   3   6        1.59        2.58      1.56 o 
   9   3   6        2.75       -1.03      2.28 o 
  -2   4   6        0.03       -1.53      1.70 o 
  -1   4   6        1.74        3.39      1.82 o 
   0   4   6      113.75      102.66      3.83 o 
   1   4   6       29.98       29.63      2.49 o 
   2   4   6       82.84       73.06      3.21 o 
   3   4   6       20.61       24.42      2.29 o 
   4   4   6        1.41        1.41      1.82 o 
   5   4   6        4.76        5.33      0.87 o 
   6   4   6       47.38       43.21      1.44 o 
   7   4   6      136.20      139.16      2.92 o 
   8   4   6        3.37        4.91      2.21 o 
   9   4   6       22.51       23.20      2.86 o 
  -1   5   6        5.61        5.73      2.04 o 
   0   5   6       27.95       31.04      2.72 o 
   1   5   6        2.49        3.51      2.00 o 
   2   5   6        8.20        8.12      2.12 o 
   3   5   6      113.96      106.70      3.94 o 
   4   5   6       57.28       54.37      3.23 o 
   5   5   6       10.62       11.64      1.08 o 
   6   5   6        0.02        0.62      1.04 o 
   7   5   6       12.80       12.58      1.43 o 
   8   5   6       47.92       49.24      3.23 o 
   0   6   6      244.24      255.94      6.10 o 
   1   6   6       48.18       57.39      3.69 o 
   2   6   6        9.28        9.28      2.31 o 
   3   6   6        0.00       -1.30      2.02 o 
   4   6   6      210.03      197.46      5.20 o 
   5   6   6       69.35       69.83      3.75 o 
   6   6   6       73.84       75.80      1.99 o 
   7   6   6       22.93       24.28      1.58 o 
   8   6   6      121.45      118.80      2.61 o 
   2   7   6       40.93       45.98      3.61 o 
   3   7   6       33.10       31.15      3.11 o 
   4   7   6        0.15        2.61      2.39 o 
   5   7   6        2.37        4.98      2.57 o 
   6   7   6        0.81        1.08      1.19 o 
   7   7   6        8.35       11.32      2.00 o 
  -1  -6   7      105.66      121.37      5.41 o 
   0  -6   7       12.31       18.06      3.24 o 
   1  -6   7      111.18      126.29      4.94 o 
   3  -6   7        8.75        7.01      1.85 o 
  -2  -5   7       95.90       93.27      3.12 o 
  -1  -5   7        3.12        1.26      1.50 o 
   0  -5   7       22.83       23.76      1.60 o 
   1  -5   7        9.27        8.99      2.00 o 
   2  -5   7       10.82       12.90      2.81 o 
   3  -5   7       82.23       83.78      2.73 o 
   4  -5   7       81.00       78.23      3.09 o 
   5  -5   7       13.84       12.78      5.39 o 
  -2  -4   7      109.94      114.36      3.27 o 
  -1  -4   7      108.51      106.43      3.12 o 
   0  -4   7      397.29      383.36      5.12 o 
   1  -4   7        0.10       -1.23      2.03 o 
   2  -4   7       62.25       61.41      2.24 o 
   3  -4   7       87.65       90.75      3.38 o 
   4  -4   7       25.81       29.62      3.49 o 
   5  -4   7       42.86       46.89      4.08 o 
   6  -4   7       13.87       20.49      3.83 o 
  -3  -3   7       38.95       49.05      2.64 o 
  -2  -3   7       27.26       33.99      2.26 o 
  -1  -3   7       66.56       71.19      2.69 o 
   0  -3   7      163.21      157.72      3.30 o 
   1  -3   7        8.55       11.11      1.53 o 
   2  -3   7        6.10        2.63      1.13 o 
   3  -3   7      145.00      142.17      2.39 o 
   4  -3   7        0.09       -2.33      2.62 o 
   5  -3   7      110.61       99.60      5.00 o 
   6  -3   7        2.82        1.09      3.18 o 
  -3  -2   7      137.60      155.54      3.81 o 
  -2  -2   7       41.65       43.10      3.84 o 
  -1  -2   7        0.47        0.67      1.43 o 
   0  -2   7       48.84       48.91      2.25 o 
   1  -2   7        2.76        3.29      1.33 o 
   2  -2   7       10.31        9.55      1.38 o 
   3  -2   7      175.62      168.83      2.54 o 
   4  -2   7       12.52        8.22      2.73 o 
   5  -2   7        0.36        0.01      2.66 o 
   6  -2   7       11.00       14.62      3.29 o 
   7  -2   7        0.66       -3.52      3.16 o 
  -3  -1   7       20.42       24.39      2.16 o 
  -2  -1   7       68.57       58.49      2.61 o 
  -1  -1   7      303.20      278.52      4.39 o 
   0  -1   7       11.47       17.07      4.02 o 
   1  -1   7       34.21       33.23      1.95 o 
   2  -1   7       16.22       18.26      1.60 o 
   3  -1   7       57.17       56.84      1.84 o 
   4  -1   7      109.65      105.25      3.45 o 
   5  -1   7      217.59      223.72      5.84 o 
   6  -1   7       25.97       29.34      3.45 o 
   7  -1   7       27.09       28.22      3.69 o 
   8  -1   7       16.28       12.06      3.53 o 
  -2   0   7        0.14        0.01      1.48 o 
  -1   0   7       50.58       43.84      2.29 o 
   0   0   7        1.02       -1.98      1.32 o 
   1   0   7       89.11       92.83      4.02 o 
   2   0   7      229.80      224.47      3.60 o 
   3   0   7        0.01       -0.85      1.34 o 
   4   0   7      102.37      107.06      2.15 o 
   5   0   7       19.46       19.57      1.51 o 
   6   0   7       43.93       45.36      3.84 o 
   7   0   7       91.86       94.87      4.79 o 
   8   0   7       19.51       14.30      3.50 o 
  -2   1   7       97.76      103.11      4.79 o 
  -1   1   7      107.05      104.45      5.39 o 
   0   1   7        6.91        7.21      1.90 o 
   1   1   7        0.46       -0.41      1.26 o 
   2   1   7        5.45        6.70      1.47 o 
   3   1   7      172.56      168.21      3.17 o 
   4   1   7      177.05      179.19      3.19 o 
   5   1   7       43.93       47.07      2.13 o 
   6   1   7        1.02        0.86      2.47 o 
   7   1   7        0.67        2.50      2.73 o 
   8   1   7       71.00       59.79      4.54 o 
  -2   2   7        0.10        1.19      1.66 o 
  -1   2   7       54.52       59.26      2.65 o 
   0   2   7       18.33       15.74      3.55 o 
   1   2   7        0.12        1.29      1.44 o 
   2   2   7        1.92        3.54      1.45 o 
   3   2   7       15.15       19.18      1.78 o 
   4   2   7       81.73       78.30      3.15 o 
   5   2   7       30.38       29.66      1.81 o 
   6   2   7       30.12       29.59      1.78 o 
   7   2   7       36.83       38.29      3.31 o 
   8   2   7        2.84        8.28      2.92 o 
  -1   3   7       34.37       41.27      5.04 o 
   0   3   7       46.56       50.49      2.46 o 
   1   3   7       73.13       74.21      3.96 o 
   2   3   7        9.69       11.28      2.11 o 
   3   3   7      713.30      690.56      9.55 o 
   4   3   7        0.01        1.06      1.85 o 
   5   3   7       30.32       33.20      1.91 o 
   6   3   7       60.28       64.12      1.88 o 
   7   3   7        1.91        1.13      1.40 o 
   8   3   7       45.39       46.06      3.55 o 
   0   4   7        6.93        8.61      2.16 o 
   1   4   7        0.20       -0.46      1.91 o 
   2   4   7       66.26       60.19      3.27 o 
   3   4   7      277.41      270.86      5.82 o 
   4   4   7      119.48      114.49      4.00 o 
   5   4   7       36.61       36.72      2.88 o 
   6   4   7       16.85       16.76      1.76 o 
   7   4   7       55.64       54.07      2.35 o 
   8   4   7       19.76       23.04      2.69 o 
   1   5   7       24.61       23.49      2.75 o 
   2   5   7       19.46       16.40      2.54 o 
   3   5   7       26.56       23.85      2.66 o 
   4   5   7        3.39        4.21      2.14 o 
   5   5   7       55.47       57.19      3.47 o 
   6   5   7        8.33        6.30      2.36 o 
   7   5   7        3.79        2.95      2.31 o 
   8   5   7        0.98       -2.88      1.92 o 
   2   6   7      214.03      229.29      6.09 o 
   3   6   7       16.89       23.94      2.89 o 
   4   6   7       20.22       22.52      2.84 o 
   5   6   7        1.54        1.95      2.38 o 
   6   6   7       25.64       25.23      2.98 o 
   7   6   7        8.44       11.22      2.74 o 
   4   7   7       32.38       39.58      3.50 o 
   5   7   7       59.13       56.02      4.04 o 
   0  -5   8       46.12       50.51      2.58 o 
   1  -5   8        1.21        3.02      1.33 o 
   2  -5   8       12.69        8.22      3.06 o 
   3  -5   8        5.28        5.91      3.15 o 
  -1  -4   8        0.11        2.08      1.68 o 
   0  -4   8       25.18       28.80      2.15 o 
   1  -4   8       56.29       57.55      2.17 o 
   2  -4   8       79.39       73.79      2.23 o 
   3  -4   8       16.47       20.02      3.31 o 
   4  -4   8       18.87       15.10      3.45 o 
   5  -4   8       17.00       13.63      3.74 o 
  -1  -3   8       82.05       84.39      5.94 o 
   0  -3   8        3.14        4.80      1.62 o 
   1  -3   8       34.86       39.22      2.19 o 
   2  -3   8      376.29      369.62      4.13 o 
   3  -3   8       18.94       19.42      2.50 o 
   4  -3   8      161.07      169.51      5.75 o 
   5  -3   8       63.18       61.32      4.80 o 
   6  -3   8       12.07        7.89      3.67 o 
  -1  -2   8       87.91       96.47      3.12 o 
   0  -2   8       90.51       93.99      2.96 o 
   1  -2   8       15.94       18.44      1.80 o 
   2  -2   8       67.89       62.08      2.43 o 
   3  -2   8       50.39       48.36      1.90 o 
   4  -2   8        2.57        2.12      2.88 o 
   5  -2   8       53.63       55.09      4.30 o 
   6  -2   8       35.98       34.93      3.94 o 
   7  -2   8        2.94        0.17      3.44 o 
  -1  -1   8        3.60        4.68      1.72 o 
   0  -1   8       40.33       34.56      4.29 o 
   1  -1   8       72.63       69.91      2.70 o 
   2  -1   8       70.47       77.62      2.78 o 
   3  -1   8       70.67       70.00      2.47 o 
   4  -1   8        4.05        3.02      1.55 o 
   5  -1   8        9.38       11.73      3.07 o 
   6  -1   8       19.06       18.75      3.37 o 
   7  -1   8        4.79        6.77      3.49 o 
  -1   0   8       28.60       35.23      2.35 o 
   0   0   8        0.14        0.15      1.52 o 
   1   0   8       56.68       54.34      3.14 o 
   2   0   8       13.76       13.54      2.86 o 
   3   0   8       86.05       86.04      2.66 o 
   4   0   8       29.65       30.71      1.63 o 
   5   0   8        0.47        0.94      1.18 o 
   6   0   8       19.84       18.77      3.21 o 
   7   0   8        8.11        7.88      3.22 o 
  -1   1   8       35.94       41.80      2.51 o 
   0   1   8      199.36      212.24      4.70 o 
   1   1   8       68.00       65.83      3.81 o 
   2   1   8       56.80       52.83      2.48 o 
   3   1   8       14.19       14.37      1.73 o 
   4   1   8        2.38        3.72      1.83 o 
   5   1   8       42.06       41.17      2.12 o 
   6   1   8      177.43      180.87      5.63 o 
   7   1   8        6.45        5.62      3.03 o 
   8   1   8        0.56        1.64      3.14 o 
   0   2   8       14.75       16.88      2.53 o 
   1   2   8       39.48       41.24      2.36 o 
   2   2   8      154.44      148.07      3.44 o 
   3   2   8        6.43        8.38      1.74 o 
   4   2   8      137.64      125.02      4.00 o 
   5   2   8       12.47       15.84      1.78 o 
   6   2   8        0.37       -1.33      1.73 o 
   7   2   8       13.14       20.24      3.23 o 
   8   2   8       17.82       21.03      2.13 o 
   0   3   8      121.20      126.66      3.58 o 
   1   3   8        0.87       -1.46      1.64 o 
   2   3   8        7.37        7.08      2.16 o 
   3   3   8       38.24       38.81      2.94 o 
   4   3   8        0.36       -0.53      1.89 o 
   5   3   8      175.25      179.59      6.69 o 
   6   3   8        5.99        6.52      2.84 o 
   7   3   8       20.45       15.39      2.97 o 
   8   3   8        0.09       -3.99      2.66 o 
   1   4   8        4.61        2.15      2.23 o 
   2   4   8       52.24       49.82      3.54 o 
   3   4   8        0.32        0.64      2.01 o 
   4   4   8        0.43        1.91      2.17 o 
   5   4   8      225.93      219.32      5.47 o 
   6   4   8       18.22       23.95      1.93 o 
   7   4   8        7.21       11.26      2.40 o 
   2   5   8        7.07        4.15      2.51 o 
   3   5   8       37.67       38.47      3.24 o 
   4   5   8        2.28        0.70      2.32 o 
   5   5   8        8.66        5.32      2.41 o 
   6   5   8        0.41        3.16      2.40 o 
   7   5   8       59.07       62.76      3.87 o 
   4   6   8      101.76      116.42      4.84 o 
   5   6   8       22.26       20.63      3.03 o 
   2  -4   9       19.08       18.43      1.69 o 
   1  -3   9       93.06       90.54      3.09 o 
   2  -3   9       40.29       39.86      2.01 o 
   3  -3   9       25.79       26.68      1.71 o 
   4  -3   9       45.64       44.13      4.25 o 
   5  -3   9        8.93        7.15      3.62 o 
   0  -2   9       10.51        7.59      1.92 o 
   1  -2   9       74.10       72.43      2.89 o 
   2  -2   9        7.50        9.51      1.76 o 
   3  -2   9        7.95        9.36      1.74 o 
   4  -2   9        0.02        1.52      3.11 o 
   5  -2   9       49.33       43.44      4.14 o 
   6  -2   9       17.04       18.45      3.87 o 
   0  -1   9       39.51       40.77      2.90 o 
   1  -1   9       55.76       56.31      2.74 o 
   2  -1   9       25.48       21.65      2.03 o 
   3  -1   9       12.65       14.38      1.87 o 
   4  -1   9      103.75      112.68      2.61 o 
   5  -1   9       77.48       86.91      5.03 o 
   6  -1   9       24.71       22.74      3.75 o 
   0   0   9       96.47      101.60      3.38 o 
   1   0   9       97.47       94.54      3.19 o 
   2   0   9        0.02       -1.18      1.60 o 
   3   0   9        1.86       -0.20      3.47 o 
   4   0   9       17.69       16.18      1.62 o 
   5   0   9       46.35       45.21      3.79 o 
   6   0   9        0.02        1.84      3.13 o 
   7   0   9       31.91       31.00      3.97 o 
   1   1   9        0.00        0.02      3.00 o 
   2   1   9       36.30       42.91      2.54 o 
   3   1   9       11.08       12.09      1.91 o 
   4   1   9       21.81       21.21      2.01 o 
   5   1   9       23.34       20.65      2.08 o 
   6   1   9        3.74       -0.03      3.12 o 
   7   1   9        1.25        2.46      3.17 o 
   1   2   9       17.85       17.68      2.22 o 
   2   2   9       25.61       27.90      2.33 o 
   3   2   9       34.90       30.54      3.58 o 
   4   2   9       71.61       78.13      3.61 o 
   5   2   9       38.82       45.13      2.45 o 
   6   2   9       66.18       66.05      2.80 o 
   7   2   9        0.36       -0.31      3.06 o 
   2   3   9       56.66       61.83      3.59 o 
   3   3   9       16.31       14.63      2.61 o 
   4   3   9       50.27       48.65      3.42 o 
   5   3   9      113.08      104.12      4.16 o 
   6   3   9       54.21       63.52      5.33 o 
   7   3   9       39.50       42.75      3.87 o 
   3   4   9       11.76       10.55      2.59 o 
   4   4   9       69.61       74.24      4.09 o 
   5   4   9      104.61      101.64      4.35 o 
   6   4   9       17.07       20.81      2.33 o 
   4   0  10        1.20       -2.24      1.49 o 
   4   1  10        0.65       -2.67      1.78 o 
                                                 
